# Supplementary material for: Identification of the bZIP gene family and regulation of metabolites under salt stress in isatis indigotica
Source: Front Plant Sci. 2022 Oct 4;13:1011616. doi: 10.3389/fpls.2022.1011616 (PMC9576947; doi:10.3389/fpls.2022.1011616)
Supplement: Supplementary file 1 [file DataSheet_1.zip]

Archive with 10 entries (10 files):
- Supplementary/Supplementary Table 1.xls
- Supplementary/Supplementary Table 10.xls
- Supplementary/Supplementary Table 2.xls
- Supplementary/Supplementary Table 3.xls
- Supplementary/Supplementary Table 4.xls
- Supplementary/Supplementary Table 5.xls
- Supplementary/Supplementary Table 6.xls
- Supplementary/Supplementary Table 7.xls
- Supplementary/Supplementary Table 8.xls
- Supplementary/Supplementary Table 9.xls
