# Supplementary material for: Identification of the bZIP gene family and regulation of metabolites under salt stress in isatis indigotica
Source: Front Plant Sci. 2022 Oct 4;13:1011616. doi: 10.3389/fpls.2022.1011616 (PMC9576947; doi:10.3389/fpls.2022.1011616)
Supplement: Supplementary file 1 [file DataSheet_1.zip › Supplementary/Supplementary Table 1.xls]

## Sheet: Sheet1
The list of 65 IibZIP genes identified in this article
Gene name	Accession No.	Protein size (aa)	Molecular weight	Isoelectric point	Subcellular location	Grand average of hydropathicity GRAVY
IibZIP1	Iin00245.t1	369	11124.5	7.82	Nucleus	-0.538
IibZIP2	Iin00717.t1	166	12889.4	8.01	Nucleus	-0.926
IibZIP3	Iin00881.t1	330	13690.2	6.1	Nucleus	-0.54
IibZIP4	Iin00935.t1	168	16030	9.78	Nucleus	-1.189
IibZIP5	Iin01138.t1	326	16945.6	8.46	Nucleus	-0.631
IibZIP6	Iin01163.t1	114	16955.6	9.79	Nucleus	-1.199
IibZIP7	Iin01320.t1	148	16969.7	5.79	Nucleus	-0.999
IibZIP8	Iin02491.t1	343	16969.7	6.13	Nucleus	-0.705
IibZIP9	Iin02664.t1	383	17130.9	8.41	Nucleus	-0.924
IibZIP10	Iin03144.t1	374	17159.6	9.17	Nucleus	-0.952
IibZIP11	Iin03146.t1	406	18314.2	9.43	Nucleus	-0.787
IibZIP12	Iin04372.t1	400	18399.6	7.75	Nucleus	-0.439
IibZIP13	Iin04381.t1	302	18480.3	9.37	Nucleus	-0.619
IibZIP14	Iin04382.t1	326	19524.1	8.56	Nucleus	-0.662
IibZIP15	Iin04644.t1	364	41894.6	7.75	Nucleus	-0.587
IibZIP16	Iin04767.t1	167	20810.3	9.47	Nucleus	-1.218
IibZIP17	Iin08145.t1	359	21427.9	6.77	Nucleus	-0.949
IibZIP18	Iin08536.t1	290	22658.8	7.72	Nucleus	-1.002
IibZIP19	Iin08739.t1	435	27787	6.15	Nucleus	-1.001
IibZIP20	Iin08806.t1	334	28232.5	5.51	Nucleus	-0.816
IibZIP21	Iin08946.t1	521	28434.5	9.39	Nucleus	-0.652
IibZIP22	Iin09462.t1	194	31519.5	5.3	Nucleus	-1.149
IibZIP23	Iin09999.t1	500	32613.6	6.04	Nucleus	-0.779
IibZIP24	Iin10232.t1	380	33027.9	5.73	Nucleus	-0.601
IibZIP25	Iin11121.t1	387	33538.8	6.11	Nucleus	-0.92
IibZIP26	Iin11593.t1	320	34073.5	4.75	Nucleus	-0.722
IibZIP27	Iin11676.t1	338	34073.5	6.85	Nucleus	-0.975
IibZIP28	Iin11855.t1	415	35228.2	9.45	Nucleus	-0.674
IibZIP29	Iin12135.t1	410	35828.3	9.3	Nucleus	-0.701
IibZIP30	Iin13112.t1	156	35830.7	5.13	Nucleus	-0.635
IibZIP31	Iin13118.t1	156	36494.7	5.13	Nucleus	-0.635
IibZIP32	Iin13155.t1	183	36547	10.14	Nucleus	-0.871
IibZIP33	Iin13312.t1	258	36855.8	6	Nucleus	-0.762
IibZIP34	Iin14806.t1	432	36871.3	9.93	Nucleus	-0.713
IibZIP35	Iin15009.t1	149	36903.3	7.97	Nucleus	-1.351
IibZIP36	Iin15518.t1	331	37207.8	8.68	Nucleus	-0.614
IibZIP37	Iin16704.t1	380	37891.9	9.26	Nucleus	-1.04
IibZIP38	Iin15659.t1	685	37925.5	8.96	Nucleus	-0.689
IibZIP39	Iin17113.t1	320	39000.1	5.79	Nucleus	-0.865
IibZIP40	Iin17238.t1	281	41044	6.81	Nucleus	-0.826
IibZIP41	Iin17251.t1	723	41058.5	5.48	Endoplasmic reticulum	-0.583
IibZIP42	Iin17283.t1	372	41075.1	6.11	Nucleus	-0.917
IibZIP43	Iin17476.t1	441	47854.3	6.63	Nucleus	-0.813
IibZIP44	Iin17769.t1	445	42141.7	9.2	Nucleus	-0.809
IibZIP45	Iin17841.t1	402	42421.8	5.31	Nucleus	-0.968
IibZIP46	Iin18260.t1	396	42484.2	6.12	Nucleus	-0.937
IibZIP47	Iin19186.t1	141	42532.6	9.12	Nucleus	-0.961
IibZIP48	Iin19825.t1	439	43100.4	7.04	Nucleus	-0.625
IibZIP49	Iin19826.t1	524	43215.4	9.15	Chloroplast	-0.74
IibZIP50	Iin20333.t1	156	44342.1	9.23	Nucleus	-1.125
IibZIP51	Iin23415.t1	448	44470.5	8.91	Nucleus	-0.662
IibZIP52	Iin23482.t1	121	44655	6.3	Nucleus	-0.784
IibZIP53	Iin23519.t1	260	45034.8	5.56	Nucleus	-0.741
IibZIP54	Iin23681.t1	316	46001.6	6.13	Nucleus	-1.103
IibZIP55	Iin23936.t1	547	46557	6.51	Nucleus	-0.908
IibZIP56	Iin24297.t1	379	47053.9	6.03	Nucleus	-0.581
IibZIP57	Iin24578.t1	168	48227.2	9.06	Nucleus	-0.812
IibZIP58	Iin25294.t1	448	48610.6	5.9	Nucleus	-0.45
IibZIP59	Iin26028.t1	328	49244.4	7.72	Nucleus	-0.811
IibZIP60	Iin26861.t1	189	50366.7	5.94	Nucleus	-0.82
IibZIP61	Iin27154.t1	410	55077.3	6.23	Nucleus	-0.838
IibZIP62	Iin27377.t1	679	56535.6	5.33	Nucleus	-0.558
IibZIP63	Iin27395.t1	300	58549.1	9.25	Nucleus	-0.768
IibZIP64	Iin27527.t1	331	60429.9	6.4	Nucleus	-0.994
IibZIP65	Iin27903.t1	151	74247.1	5.63	Nucleus	-0.675
