# Supplementary material for: Identification of the bZIP gene family and regulation of metabolites under salt stress in isatis indigotica
Source: Front Plant Sci. 2022 Oct 4;13:1011616. doi: 10.3389/fpls.2022.1011616 (PMC9576947; doi:10.3389/fpls.2022.1011616)
Supplement: Supplementary file 1 [file DataSheet_1.zip › Supplementary/Supplementary Table 10.xls]

## Sheet: Sheet1
The relationships among bZIP genes, other transcription factors, and metabolites in metabolic regulation
Gene_id	Node	Count	Gene_id	Target	Correlation
Com_19726_pos	Xanthosine Dihydrate	5	Iin08374	MYB_related	-0.964224
Com_19726_pos	Xanthosine Dihydrate	5	Iin10919	NF-YA	0.964485
Com_19726_pos	Xanthosine Dihydrate	5	Iin21617	ERF	0.979377
Com_19726_pos	Xanthosine Dihydrate	5	Iin22265	MIKC_MADS	0.971282
Com_19726_pos	Xanthosine Dihydrate	5	Iin22457	GATA	0.955758
Com_1921_pos	Abrine	4	Iin08374	MYB_related	-0.966257
Com_1921_pos	Abrine	4	Iin10919	NF-YA	0.975134
Com_1921_pos	Abrine	4	Iin21617	ERF	0.981377
Com_1921_pos	Abrine	4	Iin22265	MIKC_MADS	0.971842
Com_5164_pos	Corylin	4	Iin08374	MYB_related	-0.962352
Com_5164_pos	Corylin	4	Iin10919	NF-YA	0.974904
Com_5164_pos	Corylin	4	Iin21617	ERF	0.98823
Com_5164_pos	Corylin	4	Iin22265	MIKC_MADS	0.986034
Com_1495_pos	3'-Methoxy Puerarin	3	Iin10919	NF-YA	0.964215
Com_1495_pos	3'-Methoxy Puerarin	3	Iin21617	ERF	0.954844
Com_1495_pos	3'-Methoxy Puerarin	3	Iin22265	MIKC_MADS	0.957413
Com_288_neg	β-D-Glucopyranuronic acid	3	Iin10919	NF-YA	0.95395
Com_288_neg	β-D-Glucopyranuronic acid	3	Iin21617	ERF	0.958714
Com_288_neg	β-D-Glucopyranuronic acid	3	Iin22265	MIKC_MADS	0.959698
Com_32078_pos	L-Cystine	3	Iin08374	MYB_related	-0.977762
Com_32078_pos	L-Cystine	3	Iin21617	ERF	0.978329
Com_32078_pos	L-Cystine	3	Iin22265	MIKC_MADS	0.960352
Com_799_pos	Smyrindioloside	3	Iin10919	NF-YA	0.966692
Com_799_pos	Smyrindioloside	3	Iin21617	ERF	0.951213
Com_799_pos	Smyrindioloside	3	Iin22265	MIKC_MADS	0.962788
Com_2036_neg	6-Hydroxymethylherniarin	2	Iin21617	ERF	0.959302
Com_2036_neg	6-Hydroxymethylherniarin	2	Iin22265	MIKC_MADS	0.956195
Com_299_neg	1,3,7-Trimethyluric acid	2	Iin00895	CO-like	-0.971574
Com_299_neg	1,3,7-Trimethyluric acid	2	Iin05310	MYB_related	-0.951251
Com_3582_pos	Methyl cinnamate	2	Iin21617	ERF	0.970119
Com_3582_pos	Methyl cinnamate	2	Iin22265	MIKC_MADS	0.971148
Com_8255_pos	2-piperidinophenyl 4-(acetylamino)-3-chlorobenzenesulfonate	2	Iin21617	ERF	0.954556
Com_8255_pos	2-piperidinophenyl 4-(acetylamino)-3-chlorobenzenesulfonate	2	Iin22265	MIKC_MADS	0.951368
Com_965_pos	Threonyl carbamoyl adenosine	2	Iin10919	NF-YA	0.9726
Com_965_pos	Threonyl carbamoyl adenosine	2	Iin22265	MIKC_MADS	0.953085
Com_10200_pos	FPH	1	Iin10726	ERF	-0.984744
Com_10267_neg	Ethyl-β-D-glucuronide	1	Iin20519	MYB_related	-0.954361
Com_10620_neg	Salvianolic acid B	1	Iin20519	MYB_related	0.955882
Com_1181_pos	4,7,8-trimethoxyfuro[2,3-b]quinoline	1	Iin22265	MIKC_MADS	0.950321
Com_122_pos	p-Aminocinnamic acid	1	Iin22265	MIKC_MADS	0.960464
Com_12477_pos	Apo-13-zeaxanthinone	1	Iin05310	MYB_related	-0.957672
Com_13024_pos	Ferulic acid	1	Iin13090	bHLH	-0.956875
Com_13719_pos	Syringaldehyde	1	Iin20519	MYB_related	0.957922
Com_1508_pos	Coniferin	1	Iin22457	GATA	0.951694
Com_16617_pos	Dihydrokaempferol	1	Iin20519	MYB_related	0.959542
Com_2048_neg	(±)-Abscisic acid	1	Iin20519	MYB_related	0.970902
Com_21891_pos	N1-{2-[(3,5-dichloro-4-pyridyl)thio]phenyl}-4-chlorobenzamide	1	Iin08305	NAC	-0.951703
Com_22336_pos	Taxifolin	1	Iin12655	C2H2	-0.959798
Com_2343_pos	N3,N4-Dimethyl-L-arginine	1	Iin12655	C2H2	-0.967435
Com_240_neg	LPG 16:1	1	Iin10726	ERF	0.950028
Com_283_neg	D-(+)-Fucose	1	Iin00895	CO-like	-0.971465
Com_28362_pos	Esculetin	1	Iin16770	TCP	-0.961946
Com_3058_pos	N-[2-chloro-6-(trifluoromethoxy)phenyl]-2,2-dimethylpropanamide	1	Iin20519	MYB_related	0.951737
Com_3569_pos	Lycoperodine	1	Iin20519	MYB_related	0.975892
Com_499_pos	Ademetionine	1	Iin10919	NF-YA	0.966261
Com_512_pos	3-Methylcrotonylglycine	1	Iin14459	CPP	0.962103
Com_5283_pos	2-[(5-chloro-3-pyridyl)oxy]-5-(1H-pyrrol-1-yl)pyridine	1	Iin04168	MYB	0.960229
Com_568_neg	N-Acetyl-L-phenylalanine	1	Iin12655	C2H2	-0.9569
Com_610_neg	Salicylic acid O-glucoside	1	Iin00895	CO-like	-0.971952
Com_6102_pos	Clofencet-potassium	1	Iin05310	MYB_related	0.951548
Com_634_pos	Abscisic Acid	1	Iin20519	MYB_related	0.98428
Com_6777_pos	1-[(3,5-dimethylisoxazol-4-yl)sulfonyl]piperidine	1	Iin21617	ERF	0.955558
Com_7736_pos	S-Adenosyl-L-homocysteine	1	Iin20519	MYB_related	0.961038
Com_7836_pos	2-[(2-chlorobenzyl)sulfanyl]-4,6-dimethylnicotinonitrile	1	Iin20519	MYB_related	-0.957687
Com_8263_pos	16(R)-HETE	1	Iin09449	Trihelix	-0.952771
Com_9074_neg	2-Hydroxy-2-methyl-3-buten-1-yl beta-D-glucopyranoside	1	Iin20519	MYB_related	-0.964791
Com_971_pos	L-Histidine	1	Iin12655	C2H2	-0.957818
Iin00674	bHLH		Iin18260	IibZIP46	0.962819
Iin00881	IibZIP3		Iin09449	Trihelix	0.951565
Iin00881	IibZIP3		Iin20519	MYB_related	0.955772
Iin00895	CO-like		Iin11676	IibZIP27	0.961517
Iin00895	CO-like		Iin19826	IibZIP49	0.954459
Iin03146	IibZIP11		Iin24449	SBP	0.963061
Iin03988	MYB_related		Iin09999	IibZIP23	0.960441
Iin04168	MYB		Iin08145	IibZIP17	0.963292
Iin05310	MYB_related		Iin11676	IibZIP27	0.950086
Iin08145	IibZIP17		Iin14459	CPP	-0.952447
Iin08145	IibZIP17		Iin23441	MIKC_MADS	0.970881
Iin08238	GRAS		Iin14806	IibZIP34	0.961546
Iin08305	NAC		Iin14806	IibZIP34	0.977876
Iin08374	MYB_related		Iin11121	IibZIP25	-0.962123
Iin08374	MYB_related		Iin27395	IibZIP63	-0.96439
Iin09999	IibZIP23		Iin16770	TCP	0.958795
Iin09999	IibZIP23		Iin17136	MYB_related	0.953523
Iin09999	IibZIP23		Iin23846	ERF	0.955008
Iin09999	IibZIP23		Iin26377	Dof	0.979805
Iin10726	ERF		Iin13112	IibZIP30	0.952254
Iin10919	NF-YA		Iin11121	IibZIP25	0.951573
Iin11121	IibZIP25		Iin21617	ERF	0.97779
Iin11121	IibZIP25		Iin22265	MIKC_MADS	0.970477
Iin11121	IibZIP25		Iin22457	GATA	0.959137
Iin11593	IibZIP26		Iin17922	NF-YA	0.983732
Iin11593	IibZIP26		Iin23930	DBB	0.973946
Iin12655	C2H2		Iin16704	IibZIP38	0.971827
Iin12655	C2H2		Iin23415	IibZIP51	0.958376
Iin13090	bHLH		Iin27395	IibZIP63	-0.969675
Iin13118	IibZIP31		Iin19620	HD-ZIP	0.951586
Iin14806	IibZIP34		Iin16462	CO-like	0.957343
Iin14806	IibZIP34		Iin16770	TCP	0.980053
Iin14806	IibZIP34		Iin17136	MYB_related	0.967518
Iin14806	IibZIP34		Iin17159	C3H	0.976114
Iin14806	IibZIP34		Iin23846	ERF	0.950169
Iin14806	IibZIP34		Iin27866	B3	0.958896
Iin19419	WRKY		Iin23415	IibZIP51	0.956141
Iin21617	ERF		Iin27395	IibZIP63	0.956441
Iin27175	GATA		Iin27903	IibZIP65	0.969945
