# Supplementary material for: Identification of the bZIP gene family and regulation of metabolites under salt stress in isatis indigotica
Source: Front Plant Sci. 2022 Oct 4;13:1011616. doi: 10.3389/fpls.2022.1011616 (PMC9576947; doi:10.3389/fpls.2022.1011616)
Supplement: Supplementary file 1 [file DataSheet_1.zip › Supplementary/Supplementary Table 2.xls]

## Sheet: Sheet1
Chromosomal locations and distribution directions of IibZIP genes.(Chromosome sequence number automatically advances by 1）
Lachesis_group0	0	100000	12
Lachesis_group0	100000	200000	28
Lachesis_group0	200000	300000	26
Lachesis_group0	300000	400000	19
Lachesis_group0	400000	500000	16
Lachesis_group0	500000	600000	22
Lachesis_group0	600000	700000	21
Lachesis_group0	700000	800000	20
Lachesis_group0	800000	900000	25
Lachesis_group0	900000	1000000	15
Lachesis_group0	1000000	1100000	18
Lachesis_group0	1100000	1200000	16
Lachesis_group0	1200000	1300000	18
Lachesis_group0	1300000	1400000	20
Lachesis_group0	1400000	1500000	22
Lachesis_group0	1500000	1600000	23
Lachesis_group0	1600000	1700000	20
Lachesis_group0	1700000	1800000	27
Lachesis_group0	1800000	1900000	27
Lachesis_group0	1900000	2000000	18
Lachesis_group0	2000000	2100000	24
Lachesis_group0	2100000	2200000	26
Lachesis_group0	2200000	2300000	25
Lachesis_group0	2300000	2400000	25
Lachesis_group0	2400000	2500000	19
Lachesis_group0	2500000	2600000	19
Lachesis_group0	2600000	2700000	21
Lachesis_group0	2700000	2800000	19
Lachesis_group0	2800000	2900000	26
Lachesis_group0	2900000	3000000	12
Lachesis_group0	3000000	3100000	26
Lachesis_group0	3100000	3200000	13
Lachesis_group0	3200000	3300000	19
Lachesis_group0	3300000	3400000	20
Lachesis_group0	3400000	3500000	11
Lachesis_group0	3500000	3600000	17
Lachesis_group0	3600000	3700000	26
Lachesis_group0	3700000	3800000	16
Lachesis_group0	3800000	3900000	19
Lachesis_group0	3900000	4000000	19
Lachesis_group0	4000000	4100000	18
Lachesis_group0	4100000	4200000	20
Lachesis_group0	4200000	4300000	19
Lachesis_group0	4300000	4400000	15
Lachesis_group0	4400000	4500000	19
Lachesis_group0	4500000	4600000	10
Lachesis_group0	4600000	4700000	18
Lachesis_group0	4700000	4800000	20
Lachesis_group0	4800000	4900000	18
Lachesis_group0	4900000	5000000	24
Lachesis_group0	5000000	5100000	19
Lachesis_group0	5100000	5200000	17
Lachesis_group0	5200000	5300000	14
Lachesis_group0	5300000	5400000	20
Lachesis_group0	5400000	5500000	21
Lachesis_group0	5500000	5600000	20
Lachesis_group0	5600000	5700000	21
Lachesis_group0	5700000	5800000	17
Lachesis_group0	5800000	5900000	18
Lachesis_group0	5900000	6000000	16
Lachesis_group0	6000000	6100000	17
Lachesis_group0	6100000	6200000	17
Lachesis_group0	6200000	6300000	22
Lachesis_group0	6300000	6400000	22
Lachesis_group0	6400000	6500000	23
Lachesis_group0	6500000	6600000	26
Lachesis_group0	6600000	6700000	14
Lachesis_group0	6700000	6800000	10
Lachesis_group0	6800000	6900000	15
Lachesis_group0	6900000	7000000	25
Lachesis_group0	7000000	7100000	13
Lachesis_group0	7100000	7200000	14
Lachesis_group0	7200000	7300000	24
Lachesis_group0	7300000	7400000	16
Lachesis_group0	7400000	7500000	15
Lachesis_group0	7500000	7600000	12
Lachesis_group0	7600000	7700000	12
Lachesis_group0	7700000	7800000	21
Lachesis_group0	7800000	7900000	17
Lachesis_group0	7900000	8000000	18
Lachesis_group0	8000000	8100000	15
Lachesis_group0	8100000	8200000	16
Lachesis_group0	8200000	8300000	25
Lachesis_group0	8300000	8400000	23
Lachesis_group0	8400000	8500000	13
Lachesis_group0	8500000	8600000	20
Lachesis_group0	8600000	8700000	8
Lachesis_group0	8700000	8800000	10
Lachesis_group0	8800000	8900000	13
Lachesis_group0	8900000	9000000	27
Lachesis_group0	9000000	9100000	24
Lachesis_group0	9100000	9200000	19
Lachesis_group0	9200000	9300000	17
Lachesis_group0	9300000	9400000	22
Lachesis_group0	9400000	9500000	15
Lachesis_group0	9500000	9600000	10
Lachesis_group0	9600000	9700000	15
Lachesis_group0	9700000	9800000	16
Lachesis_group0	9800000	9900000	17
Lachesis_group0	9900000	10000000	12
Lachesis_group0	10000000	10100000	16
Lachesis_group0	10100000	10200000	24
Lachesis_group0	10200000	10300000	27
Lachesis_group0	10300000	10400000	24
Lachesis_group0	10400000	10500000	20
Lachesis_group0	10500000	10600000	17
Lachesis_group0	10600000	10700000	19
Lachesis_group0	10700000	10800000	1
Lachesis_group0	10800000	10900000	12
Lachesis_group0	10900000	11000000	16
Lachesis_group0	11000000	11100000	12
Lachesis_group0	11100000	11200000	3
Lachesis_group0	11200000	11300000	16
Lachesis_group0	11300000	11400000	13
Lachesis_group0	11400000	11500000	9
Lachesis_group0	11500000	11600000	8
Lachesis_group0	11600000	11700000	12
Lachesis_group0	11700000	11800000	10
Lachesis_group0	11800000	11900000	14
Lachesis_group0	11900000	12000000	15
Lachesis_group0	12000000	12100000	4
Lachesis_group0	12100000	12200000	16
Lachesis_group0	12200000	12300000	13
Lachesis_group0	12300000	12400000	7
Lachesis_group0	12400000	12500000	10
Lachesis_group0	12500000	12600000	9
Lachesis_group0	12600000	12700000	2
Lachesis_group0	12700000	12800000	8
Lachesis_group0	12800000	12900000	12
Lachesis_group0	12900000	13000000	8
Lachesis_group0	13000000	13100000	7
Lachesis_group0	13100000	13200000	10
Lachesis_group0	13200000	13300000	14
Lachesis_group0	13300000	13400000	7
Lachesis_group0	13400000	13500000	19
Lachesis_group0	13500000	13600000	10
Lachesis_group0	13600000	13700000	14
Lachesis_group0	13700000	13800000	9
Lachesis_group0	13800000	13900000	11
Lachesis_group0	13900000	14000000	6
Lachesis_group0	14000000	14100000	11
Lachesis_group0	14100000	14200000	16
Lachesis_group0	14200000	14300000	9
Lachesis_group0	14300000	14400000	13
Lachesis_group0	14400000	14500000	12
Lachesis_group0	14500000	14600000	10
Lachesis_group0	14600000	14700000	7
Lachesis_group0	14700000	14800000	4
Lachesis_group0	14800000	14900000	14
Lachesis_group0	14900000	15000000	14
Lachesis_group0	15000000	15100000	9
Lachesis_group0	15100000	15200000	12
Lachesis_group0	15200000	15300000	13
Lachesis_group0	15300000	15400000	11
Lachesis_group0	15400000	15500000	7
Lachesis_group0	15500000	15600000	7
Lachesis_group0	15600000	15700000	10
Lachesis_group0	15700000	15800000	10
Lachesis_group0	15800000	15900000	7
Lachesis_group0	15900000	16000000	3
Lachesis_group0	16000000	16100000	13
Lachesis_group0	16100000	16200000	2
Lachesis_group0	16200000	16300000	2
Lachesis_group0	16300000	16400000	6
Lachesis_group0	16400000	16500000	12
Lachesis_group0	16500000	16600000	6
Lachesis_group0	16600000	16700000	7
Lachesis_group0	16700000	16800000	6
Lachesis_group0	16800000	16900000	11
Lachesis_group0	17100000	17200000	8
Lachesis_group0	17200000	17300000	9
Lachesis_group0	17300000	17400000	4
Lachesis_group0	17400000	17500000	2
Lachesis_group0	17500000	17600000	6
Lachesis_group0	17600000	17700000	7
Lachesis_group0	17700000	17800000	6
Lachesis_group0	17800000	17900000	2
Lachesis_group0	17900000	18000000	6
Lachesis_group0	18000000	18100000	12
Lachesis_group0	18100000	18200000	2
Lachesis_group0	18200000	18300000	2
Lachesis_group0	18300000	18400000	5
Lachesis_group0	18400000	18500000	5
Lachesis_group0	18500000	18600000	6
Lachesis_group0	18600000	18700000	1
Lachesis_group0	18700000	18800000	3
Lachesis_group0	18800000	18900000	2
Lachesis_group0	18900000	19000000	3
Lachesis_group0	19000000	19100000	2
Lachesis_group0	19100000	19200000	4
Lachesis_group0	19200000	19300000	1
Lachesis_group0	19300000	19400000	3
Lachesis_group0	19400000	19500000	1
Lachesis_group0	19500000	19600000	6
Lachesis_group0	19600000	19700000	2
Lachesis_group0	19700000	19800000	7
Lachesis_group0	19800000	19900000	6
Lachesis_group0	19900000	20000000	2
Lachesis_group0	20000000	20100000	5
Lachesis_group0	20100000	20200000	8
Lachesis_group0	20200000	20300000	6
Lachesis_group0	20300000	20400000	6
Lachesis_group0	20400000	20500000	4
Lachesis_group0	20500000	20600000	6
Lachesis_group0	20600000	20700000	1
Lachesis_group0	20700000	20800000	3
Lachesis_group0	20800000	20900000	3
Lachesis_group0	21000000	21100000	9
Lachesis_group0	21100000	21200000	5
Lachesis_group0	21200000	21300000	1
Lachesis_group0	21300000	21400000	4
Lachesis_group0	21600000	21700000	1
Lachesis_group0	21700000	21800000	5
Lachesis_group0	21800000	21900000	4
Lachesis_group0	21900000	22000000	4
Lachesis_group0	22000000	22100000	3
Lachesis_group0	22100000	22200000	4
Lachesis_group0	22200000	22300000	4
Lachesis_group0	22300000	22400000	2
Lachesis_group0	22400000	22500000	5
Lachesis_group0	22600000	22700000	1
Lachesis_group0	22700000	22800000	2
Lachesis_group0	22800000	22900000	1
Lachesis_group0	22900000	23000000	3
Lachesis_group0	23000000	23100000	3
Lachesis_group0	23100000	23200000	1
Lachesis_group0	23200000	23300000	5
Lachesis_group0	23300000	23400000	3
Lachesis_group0	23400000	23500000	3
Lachesis_group0	23500000	23600000	3
Lachesis_group0	23600000	23700000	5
Lachesis_group0	23700000	23800000	4
Lachesis_group0	23800000	23900000	1
Lachesis_group0	23900000	24000000	3
Lachesis_group0	24000000	24100000	4
Lachesis_group0	24100000	24200000	5
Lachesis_group0	24200000	24300000	3
Lachesis_group0	24300000	24400000	7
Lachesis_group0	24400000	24500000	3
Lachesis_group0	24500000	24600000	3
Lachesis_group0	24600000	24700000	5
Lachesis_group0	24700000	24800000	7
Lachesis_group0	24800000	24900000	4
Lachesis_group0	24900000	25000000	3
Lachesis_group0	25000000	25100000	3
Lachesis_group0	25100000	25200000	2
Lachesis_group0	25200000	25300000	2
Lachesis_group0	25300000	25400000	5
Lachesis_group0	25400000	25500000	7
Lachesis_group0	25500000	25600000	5
Lachesis_group0	25600000	25700000	6
Lachesis_group0	25700000	25800000	2
Lachesis_group0	25800000	25900000	2
Lachesis_group0	25900000	26000000	4
Lachesis_group0	26000000	26100000	4
Lachesis_group0	26100000	26200000	6
Lachesis_group0	26200000	26300000	5
Lachesis_group0	26300000	26400000	2
Lachesis_group0	26400000	26500000	12
Lachesis_group0	26500000	26600000	3
Lachesis_group0	26600000	26700000	1
Lachesis_group0	26800000	26900000	4
Lachesis_group0	26900000	27000000	1
Lachesis_group0	27000000	27100000	4
Lachesis_group0	27100000	27200000	4
Lachesis_group0	27200000	27300000	10
Lachesis_group0	27300000	27400000	4
Lachesis_group0	27400000	27500000	6
Lachesis_group0	27500000	27600000	5
Lachesis_group0	27600000	27700000	4
Lachesis_group0	27700000	27800000	4
Lachesis_group0	27800000	27900000	5
Lachesis_group0	27900000	28000000	6
Lachesis_group0	28000000	28100000	3
Lachesis_group0	28100000	28200000	9
Lachesis_group0	28200000	28300000	4
Lachesis_group0	28300000	28400000	4
Lachesis_group0	28400000	28500000	6
Lachesis_group0	28500000	28600000	6
Lachesis_group0	28600000	28700000	5
Lachesis_group0	28800000	28900000	6
Lachesis_group0	28900000	29000000	5
Lachesis_group0	29000000	29100000	7
Lachesis_group0	29100000	29200000	6
Lachesis_group0	29200000	29300000	1
Lachesis_group0	29300000	29400000	7
Lachesis_group0	29400000	29500000	4
Lachesis_group0	29500000	29600000	2
Lachesis_group0	29600000	29700000	1
Lachesis_group0	29700000	29800000	5
Lachesis_group0	29800000	29900000	4
Lachesis_group0	29900000	30000000	6
Lachesis_group0	30000000	30100000	7
Lachesis_group0	30100000	30200000	5
Lachesis_group0	30200000	30300000	6
Lachesis_group0	30300000	30400000	9
Lachesis_group0	30400000	30500000	5
Lachesis_group0	30500000	30600000	6
Lachesis_group0	30600000	30700000	9
Lachesis_group0	30700000	30800000	7
Lachesis_group0	30800000	30900000	2
Lachesis_group0	30900000	31000000	4
Lachesis_group0	31000000	31100000	5
Lachesis_group0	31100000	31200000	11
Lachesis_group0	31200000	31300000	8
Lachesis_group0	31300000	31400000	3
Lachesis_group0	31400000	31500000	7
Lachesis_group0	31500000	31600000	12
Lachesis_group0	31600000	31700000	4
Lachesis_group0	31700000	31800000	7
Lachesis_group0	31800000	31900000	8
Lachesis_group0	31900000	32000000	8
Lachesis_group0	32000000	32100000	7
Lachesis_group0	32100000	32200000	11
Lachesis_group0	32200000	32300000	11
Lachesis_group0	32300000	32400000	15
Lachesis_group0	32400000	32500000	6
Lachesis_group0	32500000	32600000	8
Lachesis_group0	32600000	32700000	15
Lachesis_group0	32700000	32800000	14
Lachesis_group0	32800000	32900000	8
Lachesis_group0	32900000	33000000	8
Lachesis_group0	33000000	33100000	16
Lachesis_group0	33100000	33200000	5
Lachesis_group0	33200000	33300000	11
Lachesis_group0	33300000	33400000	9
Lachesis_group0	33400000	33500000	7
Lachesis_group0	33500000	33600000	10
Lachesis_group0	33600000	33700000	9
Lachesis_group0	33700000	33800000	15
Lachesis_group0	33800000	33900000	6
Lachesis_group0	33900000	34000000	14
Lachesis_group0	34000000	34100000	8
Lachesis_group0	34100000	34200000	6
Lachesis_group0	34200000	34300000	9
Lachesis_group0	34300000	34400000	9
Lachesis_group0	34400000	34500000	9
Lachesis_group0	34500000	34600000	4
Lachesis_group0	34600000	34700000	13
Lachesis_group0	34700000	34800000	12
Lachesis_group0	34800000	34900000	13
Lachesis_group0	34900000	35000000	17
Lachesis_group0	35000000	35100000	9
Lachesis_group0	35100000	35200000	11
Lachesis_group0	35200000	35300000	5
Lachesis_group0	35300000	35400000	7
Lachesis_group0	35400000	35500000	8
Lachesis_group0	35500000	35600000	14
Lachesis_group0	35600000	35700000	14
Lachesis_group0	35700000	35800000	11
Lachesis_group0	35800000	35900000	16
Lachesis_group0	35900000	36000000	11
Lachesis_group0	36000000	36100000	11
Lachesis_group0	36100000	36200000	12
Lachesis_group0	36200000	36300000	5
Lachesis_group0	36400000	36500000	2
Lachesis_group0	36500000	36600000	16
Lachesis_group0	36600000	36700000	5
Lachesis_group0	36700000	36800000	18
Lachesis_group0	36800000	36900000	18
Lachesis_group0	36900000	37000000	16
Lachesis_group0	37000000	37100000	12
Lachesis_group0	37100000	37156621	8
Lachesis_group1	0	100000	18
Lachesis_group1	100000	200000	16
Lachesis_group1	200000	300000	29
Lachesis_group1	300000	400000	19
Lachesis_group1	400000	500000	19
Lachesis_group1	500000	600000	26
Lachesis_group1	600000	700000	24
Lachesis_group1	700000	800000	23
Lachesis_group1	800000	900000	22
Lachesis_group1	900000	1000000	19
Lachesis_group1	1000000	1100000	23
Lachesis_group1	1100000	1200000	25
Lachesis_group1	1200000	1300000	16
Lachesis_group1	1300000	1400000	22
Lachesis_group1	1400000	1500000	16
Lachesis_group1	1500000	1600000	16
Lachesis_group1	1600000	1700000	14
Lachesis_group1	1700000	1800000	20
Lachesis_group1	1800000	1900000	21
Lachesis_group1	1900000	2000000	21
Lachesis_group1	2000000	2100000	23
Lachesis_group1	2100000	2200000	17
Lachesis_group1	2200000	2300000	22
Lachesis_group1	2300000	2400000	21
Lachesis_group1	2400000	2500000	23
Lachesis_group1	2500000	2600000	25
Lachesis_group1	2600000	2700000	20
Lachesis_group1	2700000	2800000	18
Lachesis_group1	2800000	2900000	24
Lachesis_group1	2900000	3000000	14
Lachesis_group1	3000000	3100000	17
Lachesis_group1	3100000	3200000	18
Lachesis_group1	3200000	3300000	22
Lachesis_group1	3300000	3400000	14
Lachesis_group1	3400000	3500000	23
Lachesis_group1	3500000	3600000	25
Lachesis_group1	3600000	3700000	26
Lachesis_group1	3700000	3800000	29
Lachesis_group1	3800000	3900000	25
Lachesis_group1	3900000	4000000	15
Lachesis_group1	4000000	4100000	20
Lachesis_group1	4100000	4200000	17
Lachesis_group1	4200000	4300000	24
Lachesis_group1	4300000	4400000	20
Lachesis_group1	4400000	4500000	22
Lachesis_group1	4500000	4600000	19
Lachesis_group1	4600000	4700000	26
Lachesis_group1	4700000	4800000	13
Lachesis_group1	4800000	4900000	23
Lachesis_group1	4900000	5000000	18
Lachesis_group1	5000000	5100000	21
Lachesis_group1	5100000	5200000	21
Lachesis_group1	5200000	5300000	21
Lachesis_group1	5300000	5400000	18
Lachesis_group1	5400000	5500000	14
Lachesis_group1	5500000	5600000	24
Lachesis_group1	5600000	5700000	26
Lachesis_group1	5700000	5800000	28
Lachesis_group1	5800000	5900000	16
Lachesis_group1	5900000	6000000	19
Lachesis_group1	6000000	6100000	24
Lachesis_group1	6100000	6200000	19
Lachesis_group1	6200000	6300000	19
Lachesis_group1	6300000	6400000	24
Lachesis_group1	6400000	6500000	5
Lachesis_group1	6500000	6600000	20
Lachesis_group1	6600000	6700000	25
Lachesis_group1	6700000	6800000	20
Lachesis_group1	6800000	6900000	28
Lachesis_group1	6900000	7000000	11
Lachesis_group1	7000000	7100000	16
Lachesis_group1	7100000	7200000	22
Lachesis_group1	7200000	7300000	25
Lachesis_group1	7300000	7400000	18
Lachesis_group1	7400000	7500000	21
Lachesis_group1	7500000	7600000	20
Lachesis_group1	7600000	7700000	22
Lachesis_group1	7700000	7800000	22
Lachesis_group1	7800000	7900000	19
Lachesis_group1	7900000	8000000	14
Lachesis_group1	8000000	8100000	22
Lachesis_group1	8100000	8200000	17
Lachesis_group1	8200000	8300000	21
Lachesis_group1	8300000	8400000	23
Lachesis_group1	8400000	8500000	18
Lachesis_group1	8500000	8600000	18
Lachesis_group1	8600000	8700000	22
Lachesis_group1	8700000	8800000	20
Lachesis_group1	8800000	8900000	16
Lachesis_group1	8900000	9000000	21
Lachesis_group1	9000000	9100000	10
Lachesis_group1	9100000	9200000	25
Lachesis_group1	9200000	9300000	17
Lachesis_group1	9300000	9400000	16
Lachesis_group1	9400000	9500000	22
Lachesis_group1	9500000	9600000	10
Lachesis_group1	9600000	9700000	9
Lachesis_group1	9700000	9800000	13
Lachesis_group1	9800000	9900000	22
Lachesis_group1	9900000	10000000	14
Lachesis_group1	10000000	10100000	16
Lachesis_group1	10100000	10200000	15
Lachesis_group1	10200000	10300000	20
Lachesis_group1	10300000	10400000	12
Lachesis_group1	10400000	10500000	21
Lachesis_group1	10500000	10600000	20
Lachesis_group1	10600000	10700000	24
Lachesis_group1	10700000	10800000	17
Lachesis_group1	10800000	10900000	19
Lachesis_group1	10900000	11000000	19
Lachesis_group1	11000000	11100000	26
Lachesis_group1	11100000	11200000	17
Lachesis_group1	11200000	11300000	30
Lachesis_group1	11300000	11400000	31
Lachesis_group1	11400000	11500000	12
Lachesis_group1	11500000	11600000	14
Lachesis_group1	11600000	11700000	17
Lachesis_group1	11700000	11800000	22
Lachesis_group1	11800000	11900000	14
Lachesis_group1	11900000	12000000	16
Lachesis_group1	12000000	12100000	12
Lachesis_group1	12100000	12200000	20
Lachesis_group1	12200000	12300000	13
Lachesis_group1	12300000	12400000	12
Lachesis_group1	12400000	12500000	14
Lachesis_group1	12500000	12600000	22
Lachesis_group1	12600000	12700000	19
Lachesis_group1	12700000	12800000	16
Lachesis_group1	12800000	12900000	17
Lachesis_group1	12900000	13000000	11
Lachesis_group1	13000000	13100000	17
Lachesis_group1	13100000	13200000	15
Lachesis_group1	13200000	13300000	14
Lachesis_group1	13300000	13400000	11
Lachesis_group1	13400000	13500000	21
Lachesis_group1	13500000	13600000	18
Lachesis_group1	13600000	13700000	13
Lachesis_group1	13700000	13800000	13
Lachesis_group1	13800000	13900000	13
Lachesis_group1	13900000	14000000	16
Lachesis_group1	14000000	14100000	18
Lachesis_group1	14100000	14200000	11
Lachesis_group1	14200000	14300000	15
Lachesis_group1	14300000	14400000	4
Lachesis_group1	14400000	14500000	16
Lachesis_group1	14500000	14600000	2
Lachesis_group1	14600000	14700000	9
Lachesis_group1	14700000	14800000	14
Lachesis_group1	14800000	14900000	9
Lachesis_group1	14900000	15000000	12
Lachesis_group1	15000000	15100000	14
Lachesis_group1	15100000	15200000	13
Lachesis_group1	15200000	15300000	11
Lachesis_group1	15300000	15400000	12
Lachesis_group1	15400000	15500000	11
Lachesis_group1	15500000	15600000	14
Lachesis_group1	15600000	15700000	15
Lachesis_group1	15700000	15800000	18
Lachesis_group1	15800000	15900000	8
Lachesis_group1	15900000	16000000	6
Lachesis_group1	16000000	16100000	15
Lachesis_group1	16100000	16200000	3
Lachesis_group1	16200000	16300000	7
Lachesis_group1	16300000	16400000	15
Lachesis_group1	16400000	16500000	16
Lachesis_group1	16500000	16600000	9
Lachesis_group1	16600000	16700000	6
Lachesis_group1	16700000	16800000	10
Lachesis_group1	16800000	16900000	1
Lachesis_group1	16900000	17000000	1
Lachesis_group1	17000000	17100000	3
Lachesis_group1	17100000	17200000	13
Lachesis_group1	17200000	17300000	7
Lachesis_group1	17300000	17400000	11
Lachesis_group1	17400000	17500000	8
Lachesis_group1	17500000	17600000	5
Lachesis_group1	17600000	17700000	13
Lachesis_group1	17700000	17800000	5
Lachesis_group1	17800000	17900000	9
Lachesis_group1	17900000	18000000	7
Lachesis_group1	18000000	18100000	7
Lachesis_group1	18100000	18200000	17
Lachesis_group1	18200000	18300000	9
Lachesis_group1	18300000	18400000	8
Lachesis_group1	18400000	18500000	8
Lachesis_group1	18500000	18600000	4
Lachesis_group1	18600000	18700000	7
Lachesis_group1	18700000	18800000	15
Lachesis_group1	18800000	18900000	6
Lachesis_group1	18900000	19000000	9
Lachesis_group1	19000000	19100000	11
Lachesis_group1	19100000	19200000	4
Lachesis_group1	19200000	19300000	6
Lachesis_group1	19300000	19400000	12
Lachesis_group1	19400000	19500000	6
Lachesis_group1	19500000	19600000	5
Lachesis_group1	19600000	19700000	5
Lachesis_group1	19700000	19800000	3
Lachesis_group1	19800000	19900000	4
Lachesis_group1	19900000	20000000	1
Lachesis_group1	20000000	20100000	4
Lachesis_group1	20100000	20200000	8
Lachesis_group1	20200000	20300000	5
Lachesis_group1	20300000	20400000	3
Lachesis_group1	20400000	20500000	4
Lachesis_group1	20500000	20600000	6
Lachesis_group1	20600000	20700000	7
Lachesis_group1	20700000	20800000	5
Lachesis_group1	20800000	20900000	2
Lachesis_group1	20900000	21000000	2
Lachesis_group1	21000000	21100000	8
Lachesis_group1	21100000	21200000	6
Lachesis_group1	21200000	21300000	6
Lachesis_group1	21300000	21400000	5
Lachesis_group1	21400000	21500000	8
Lachesis_group1	21500000	21600000	3
Lachesis_group1	21600000	21700000	5
Lachesis_group1	21700000	21800000	1
Lachesis_group1	21800000	21900000	1
Lachesis_group1	21900000	22000000	1
Lachesis_group1	22000000	22100000	2
Lachesis_group1	22100000	22200000	2
Lachesis_group1	22200000	22300000	1
Lachesis_group1	22300000	22400000	2
Lachesis_group1	22400000	22500000	1
Lachesis_group1	22500000	22600000	3
Lachesis_group1	22600000	22700000	6
Lachesis_group1	22700000	22800000	6
Lachesis_group1	22900000	23000000	1
Lachesis_group1	23000000	23100000	3
Lachesis_group1	23100000	23200000	2
Lachesis_group1	23200000	23300000	1
Lachesis_group1	23300000	23400000	4
Lachesis_group1	23400000	23500000	2
Lachesis_group1	23500000	23600000	2
Lachesis_group1	23600000	23700000	1
Lachesis_group1	23700000	23800000	2
Lachesis_group1	23800000	23900000	3
Lachesis_group1	23900000	24000000	5
Lachesis_group1	24000000	24100000	2
Lachesis_group1	24100000	24200000	2
Lachesis_group1	24200000	24300000	5
Lachesis_group1	24300000	24400000	5
Lachesis_group1	24400000	24500000	3
Lachesis_group1	24500000	24600000	3
Lachesis_group1	24600000	24700000	5
Lachesis_group1	24700000	24800000	3
Lachesis_group1	24800000	24900000	2
Lachesis_group1	25000000	25100000	4
Lachesis_group1	25100000	25200000	4
Lachesis_group1	25200000	25300000	6
Lachesis_group1	25300000	25400000	4
Lachesis_group1	25400000	25500000	2
Lachesis_group1	25500000	25600000	3
Lachesis_group1	25600000	25700000	3
Lachesis_group1	25700000	25800000	6
Lachesis_group1	25800000	25900000	5
Lachesis_group1	25900000	26000000	1
Lachesis_group1	26000000	26100000	11
Lachesis_group1	26100000	26200000	9
Lachesis_group1	26200000	26300000	2
Lachesis_group1	26300000	26400000	4
Lachesis_group1	26400000	26500000	4
Lachesis_group1	26500000	26600000	7
Lachesis_group1	26600000	26700000	2
Lachesis_group1	26700000	26800000	9
Lachesis_group1	26800000	26900000	3
Lachesis_group1	26900000	27000000	6
Lachesis_group1	27000000	27100000	1
Lachesis_group1	27100000	27200000	5
Lachesis_group1	27200000	27300000	3
Lachesis_group1	27300000	27400000	4
Lachesis_group1	27400000	27500000	5
Lachesis_group1	27500000	27600000	6
Lachesis_group1	27600000	27700000	2
Lachesis_group1	27700000	27800000	8
Lachesis_group1	27800000	27900000	3
Lachesis_group1	27900000	28000000	1
Lachesis_group1	28000000	28100000	7
Lachesis_group1	28100000	28200000	5
Lachesis_group1	28200000	28300000	3
Lachesis_group1	28300000	28400000	14
Lachesis_group1	28400000	28500000	9
Lachesis_group1	28500000	28600000	10
Lachesis_group1	28600000	28700000	11
Lachesis_group1	28700000	28800000	6
Lachesis_group1	28800000	28900000	7
Lachesis_group1	28900000	29000000	20
Lachesis_group1	29000000	29100000	16
Lachesis_group1	29100000	29200000	9
Lachesis_group1	29200000	29300000	7
Lachesis_group1	29300000	29400000	15
Lachesis_group1	29400000	29500000	2
Lachesis_group1	29500000	29600000	9
Lachesis_group1	29600000	29700000	8
Lachesis_group1	29700000	29800000	13
Lachesis_group1	29800000	29900000	11
Lachesis_group1	29900000	30000000	8
Lachesis_group1	30000000	30100000	3
Lachesis_group1	30100000	30200000	14
Lachesis_group1	30200000	30300000	12
Lachesis_group1	30300000	30400000	9
Lachesis_group1	30400000	30500000	8
Lachesis_group1	30500000	30600000	12
Lachesis_group1	30600000	30700000	4
Lachesis_group1	30700000	30800000	3
Lachesis_group1	30800000	30900000	9
Lachesis_group1	30900000	31000000	15
Lachesis_group1	31000000	31100000	14
Lachesis_group1	31100000	31200000	14
Lachesis_group1	31200000	31300000	12
Lachesis_group1	31300000	31400000	14
Lachesis_group1	31400000	31500000	10
Lachesis_group1	31500000	31600000	6
Lachesis_group1	31600000	31700000	9
Lachesis_group1	31700000	31800000	11
Lachesis_group1	31800000	31900000	6
Lachesis_group1	31900000	32000000	5
Lachesis_group1	32000000	32100000	6
Lachesis_group1	32100000	32200000	11
Lachesis_group1	32200000	32300000	5
Lachesis_group1	32300000	32400000	10
Lachesis_group1	32500000	32600000	2
Lachesis_group1	32600000	32700000	2
Lachesis_group1	32700000	32800000	13
Lachesis_group1	32800000	32900000	14
Lachesis_group1	32900000	33000000	10
Lachesis_group1	33000000	33100000	8
Lachesis_group1	33100000	33200000	6
Lachesis_group1	33200000	33300000	17
Lachesis_group1	33300000	33400000	14
Lachesis_group1	33400000	33500000	6
Lachesis_group1	33500000	33600000	3
Lachesis_group1	33600000	33700000	7
Lachesis_group1	33700000	33800000	12
Lachesis_group1	33800000	33900000	10
Lachesis_group1	33900000	34000000	22
Lachesis_group1	34000000	34100000	21
Lachesis_group1	34100000	34200000	16
Lachesis_group1	34200000	34300000	19
Lachesis_group1	34300000	34400000	17
Lachesis_group1	34400000	34500000	22
Lachesis_group1	34500000	34600000	16
Lachesis_group1	34600000	34700000	20
Lachesis_group1	34700000	34800000	17
Lachesis_group1	34800000	34900000	19
Lachesis_group1	34900000	35000000	17
Lachesis_group1	35000000	35100000	11
Lachesis_group1	35100000	35200000	13
Lachesis_group1	35200000	35300000	13
Lachesis_group1	35300000	35400000	23
Lachesis_group1	35400000	35500000	17
Lachesis_group1	35500000	35600000	23
Lachesis_group1	35600000	35700000	12
Lachesis_group1	35700000	35800000	22
Lachesis_group1	35800000	35900000	15
Lachesis_group1	35900000	36000000	16
Lachesis_group1	36000000	36100000	10
Lachesis_group1	36100000	36147780	8
Contig00001	0	38502	3
Lachesis_group2	0	100000	22
Lachesis_group2	100000	200000	25
Lachesis_group2	200000	300000	25
Lachesis_group2	300000	400000	23
Lachesis_group2	400000	500000	21
Lachesis_group2	500000	600000	17
Lachesis_group2	600000	700000	22
Lachesis_group2	700000	800000	18
Lachesis_group2	800000	900000	26
Lachesis_group2	900000	1000000	21
Lachesis_group2	1000000	1100000	29
Lachesis_group2	1100000	1200000	22
Lachesis_group2	1200000	1300000	23
Lachesis_group2	1300000	1400000	15
Lachesis_group2	1400000	1500000	22
Lachesis_group2	1500000	1600000	21
Lachesis_group2	1600000	1700000	27
Lachesis_group2	1700000	1800000	21
Lachesis_group2	1800000	1900000	14
Lachesis_group2	1900000	2000000	20
Lachesis_group2	2000000	2100000	22
Lachesis_group2	2100000	2200000	18
Lachesis_group2	2200000	2300000	23
Lachesis_group2	2300000	2400000	26
Lachesis_group2	2400000	2500000	25
Lachesis_group2	2500000	2600000	27
Lachesis_group2	2600000	2700000	22
Lachesis_group2	2700000	2800000	23
Lachesis_group2	2800000	2900000	22
Lachesis_group2	2900000	3000000	23
Lachesis_group2	3000000	3100000	15
Lachesis_group2	3100000	3200000	20
Lachesis_group2	3200000	3300000	21
Lachesis_group2	3300000	3400000	22
Lachesis_group2	3400000	3500000	18
Lachesis_group2	3500000	3600000	26
Lachesis_group2	3600000	3700000	26
Lachesis_group2	3700000	3800000	30
Lachesis_group2	3800000	3900000	23
Lachesis_group2	3900000	4000000	17
Lachesis_group2	4000000	4100000	20
Lachesis_group2	4100000	4200000	16
Lachesis_group2	4200000	4300000	22
Lachesis_group2	4300000	4400000	22
Lachesis_group2	4400000	4500000	18
Lachesis_group2	4500000	4600000	13
Lachesis_group2	4600000	4700000	15
Lachesis_group2	4700000	4800000	22
Lachesis_group2	4800000	4900000	25
Lachesis_group2	4900000	5000000	22
Lachesis_group2	5000000	5100000	11
Lachesis_group2	5100000	5200000	15
Lachesis_group2	5200000	5300000	19
Lachesis_group2	5300000	5400000	16
Lachesis_group2	5400000	5500000	21
Lachesis_group2	5500000	5600000	19
Lachesis_group2	5600000	5700000	14
Lachesis_group2	5700000	5800000	24
Lachesis_group2	5800000	5900000	20
Lachesis_group2	5900000	6000000	18
Lachesis_group2	6000000	6100000	25
Lachesis_group2	6100000	6200000	25
Lachesis_group2	6200000	6300000	17
Lachesis_group2	6300000	6400000	20
Lachesis_group2	6400000	6500000	28
Lachesis_group2	6500000	6600000	29
Lachesis_group2	6600000	6700000	16
Lachesis_group2	6700000	6800000	23
Lachesis_group2	6800000	6900000	22
Lachesis_group2	6900000	7000000	20
Lachesis_group2	7000000	7100000	18
Lachesis_group2	7100000	7200000	27
Lachesis_group2	7200000	7300000	27
Lachesis_group2	7300000	7400000	18
Lachesis_group2	7400000	7500000	23
Lachesis_group2	7500000	7600000	23
Lachesis_group2	7600000	7700000	20
Lachesis_group2	7700000	7800000	23
Lachesis_group2	7800000	7900000	24
Lachesis_group2	7900000	8000000	18
Lachesis_group2	8000000	8100000	19
Lachesis_group2	8100000	8200000	17
Lachesis_group2	8200000	8300000	22
Lachesis_group2	8300000	8400000	17
Lachesis_group2	8400000	8500000	22
Lachesis_group2	8500000	8600000	24
Lachesis_group2	8600000	8700000	22
Lachesis_group2	8700000	8800000	20
Lachesis_group2	8800000	8900000	15
Lachesis_group2	8900000	9000000	19
Lachesis_group2	9000000	9100000	21
Lachesis_group2	9100000	9200000	13
Lachesis_group2	9200000	9300000	16
Lachesis_group2	9300000	9400000	23
Lachesis_group2	9400000	9500000	17
Lachesis_group2	9500000	9600000	10
Lachesis_group2	9600000	9700000	16
Lachesis_group2	9700000	9800000	18
Lachesis_group2	9800000	9900000	15
Lachesis_group2	9900000	10000000	15
Lachesis_group2	10000000	10100000	11
Lachesis_group2	10100000	10200000	15
Lachesis_group2	10200000	10300000	18
Lachesis_group2	10300000	10400000	9
Lachesis_group2	10400000	10500000	20
Lachesis_group2	10500000	10600000	12
Lachesis_group2	10600000	10700000	17
Lachesis_group2	10700000	10800000	10
Lachesis_group2	10800000	10900000	15
Lachesis_group2	10900000	11000000	16
Lachesis_group2	11000000	11100000	15
Lachesis_group2	11100000	11200000	22
Lachesis_group2	11200000	11300000	16
Lachesis_group2	11300000	11400000	18
Lachesis_group2	11400000	11500000	14
Lachesis_group2	11500000	11600000	14
Lachesis_group2	11600000	11700000	18
Lachesis_group2	11700000	11800000	15
Lachesis_group2	11800000	11900000	21
Lachesis_group2	11900000	12000000	20
Lachesis_group2	12000000	12100000	21
Lachesis_group2	12100000	12200000	17
Lachesis_group2	12200000	12300000	19
Lachesis_group2	12300000	12400000	12
Lachesis_group2	12400000	12500000	16
Lachesis_group2	12500000	12600000	9
Lachesis_group2	12600000	12700000	14
Lachesis_group2	12700000	12800000	19
Lachesis_group2	12800000	12900000	13
Lachesis_group2	12900000	13000000	16
Lachesis_group2	13000000	13100000	10
Lachesis_group2	13100000	13200000	10
Lachesis_group2	13200000	13300000	15
Lachesis_group2	13300000	13400000	11
Lachesis_group2	13400000	13500000	20
Lachesis_group2	13500000	13600000	17
Lachesis_group2	13600000	13700000	11
Lachesis_group2	13700000	13800000	10
Lachesis_group2	13800000	13900000	8
Lachesis_group2	13900000	14000000	11
Lachesis_group2	14000000	14100000	23
Lachesis_group2	14100000	14200000	16
Lachesis_group2	14200000	14300000	12
Lachesis_group2	14300000	14400000	16
Lachesis_group2	14400000	14500000	16
Lachesis_group2	14500000	14600000	13
Lachesis_group2	14600000	14700000	16
Lachesis_group2	14700000	14800000	9
Lachesis_group2	14800000	14900000	13
Lachesis_group2	14900000	15000000	10
Lachesis_group2	15000000	15100000	13
Lachesis_group2	15100000	15200000	4
Lachesis_group2	15200000	15300000	23
Lachesis_group2	15300000	15400000	16
Lachesis_group2	15400000	15500000	8
Lachesis_group2	15500000	15600000	8
Lachesis_group2	15600000	15700000	17
Lachesis_group2	15700000	15800000	14
Lachesis_group2	15800000	15900000	10
Lachesis_group2	15900000	16000000	11
Lachesis_group2	16000000	16100000	6
Lachesis_group2	16100000	16200000	8
Lachesis_group2	16200000	16300000	10
Lachesis_group2	16300000	16400000	11
Lachesis_group2	16400000	16500000	11
Lachesis_group2	16500000	16600000	7
Lachesis_group2	16600000	16700000	15
Lachesis_group2	16700000	16800000	9
Lachesis_group2	16800000	16900000	8
Lachesis_group2	16900000	17000000	7
Lachesis_group2	17000000	17100000	10
Lachesis_group2	17100000	17200000	6
Lachesis_group2	17200000	17300000	10
Lachesis_group2	17300000	17400000	9
Lachesis_group2	17400000	17500000	11
Lachesis_group2	17500000	17600000	11
Lachesis_group2	17600000	17700000	6
Lachesis_group2	17700000	17800000	10
Lachesis_group2	17800000	17900000	3
Lachesis_group2	17900000	18000000	10
Lachesis_group2	18000000	18100000	5
Lachesis_group2	18100000	18200000	11
Lachesis_group2	18200000	18300000	4
Lachesis_group2	18300000	18400000	7
Lachesis_group2	18400000	18500000	4
Lachesis_group2	18500000	18600000	9
Lachesis_group2	18600000	18700000	7
Lachesis_group2	18700000	18800000	7
Lachesis_group2	18800000	18900000	6
Lachesis_group2	18900000	19000000	6
Lachesis_group2	19000000	19100000	4
Lachesis_group2	19100000	19200000	6
Lachesis_group2	19200000	19300000	3
Lachesis_group2	19300000	19400000	6
Lachesis_group2	19400000	19500000	5
Lachesis_group2	19500000	19600000	3
Lachesis_group2	19600000	19700000	7
Lachesis_group2	19700000	19800000	3
Lachesis_group2	19800000	19900000	4
Lachesis_group2	19900000	20000000	2
Lachesis_group2	20000000	20100000	3
Lachesis_group2	20100000	20200000	9
Lachesis_group2	20200000	20300000	6
Lachesis_group2	20300000	20400000	8
Lachesis_group2	20400000	20500000	6
Lachesis_group2	20500000	20600000	2
Lachesis_group2	20600000	20700000	1
Lachesis_group2	20700000	20800000	2
Lachesis_group2	20800000	20900000	1
Lachesis_group2	20900000	21000000	6
Lachesis_group2	21000000	21100000	8
Lachesis_group2	21100000	21200000	6
Lachesis_group2	21200000	21300000	4
Lachesis_group2	21300000	21400000	4
Lachesis_group2	21400000	21500000	5
Lachesis_group2	21500000	21600000	3
Lachesis_group2	21600000	21700000	1
Lachesis_group2	21700000	21800000	2
Lachesis_group2	21800000	21900000	5
Lachesis_group2	21900000	22000000	3
Lachesis_group2	22000000	22100000	1
Lachesis_group2	22200000	22300000	2
Lachesis_group2	22400000	22500000	2
Lachesis_group2	22500000	22600000	6
Lachesis_group2	22600000	22700000	2
Lachesis_group2	22700000	22800000	1
Lachesis_group2	23000000	23100000	1
Lachesis_group2	23100000	23200000	3
Lachesis_group2	23200000	23300000	3
Lachesis_group2	23400000	23500000	2
Lachesis_group2	23500000	23600000	6
Lachesis_group2	23600000	23700000	8
Lachesis_group2	23800000	23900000	4
Lachesis_group2	23900000	24000000	9
Lachesis_group2	24000000	24100000	2
Lachesis_group2	24100000	24200000	3
Lachesis_group2	24300000	24400000	2
Lachesis_group2	24400000	24500000	7
Lachesis_group2	24500000	24600000	2
Lachesis_group2	24600000	24700000	4
Lachesis_group2	24700000	24800000	1
Lachesis_group2	24800000	24900000	3
Lachesis_group2	24900000	25000000	4
Lachesis_group2	25000000	25100000	6
Lachesis_group2	25100000	25200000	2
Lachesis_group2	25200000	25300000	1
Lachesis_group2	25300000	25400000	6
Lachesis_group2	25400000	25500000	3
Lachesis_group2	25500000	25600000	3
Lachesis_group2	25600000	25700000	1
Lachesis_group2	25700000	25800000	2
Lachesis_group2	25800000	25900000	1
Lachesis_group2	25900000	26000000	1
Lachesis_group2	26000000	26100000	8
Lachesis_group2	26100000	26200000	5
Lachesis_group2	26200000	26300000	5
Lachesis_group2	26300000	26400000	6
Lachesis_group2	26400000	26500000	8
Lachesis_group2	26500000	26600000	9
Lachesis_group2	26600000	26700000	4
Lachesis_group2	26700000	26800000	3
Lachesis_group2	26800000	26900000	7
Lachesis_group2	26900000	27000000	7
Lachesis_group2	27000000	27100000	4
Lachesis_group2	27100000	27200000	2
Lachesis_group2	27200000	27300000	6
Lachesis_group2	27300000	27400000	7
Lachesis_group2	27400000	27500000	8
Lachesis_group2	27500000	27600000	2
Lachesis_group2	27600000	27700000	2
Lachesis_group2	27700000	27800000	7
Lachesis_group2	27800000	27900000	3
Lachesis_group2	27900000	28000000	2
Lachesis_group2	28000000	28100000	6
Lachesis_group2	28100000	28200000	9
Lachesis_group2	28200000	28300000	4
Lachesis_group2	28300000	28400000	3
Lachesis_group2	28400000	28500000	5
Lachesis_group2	28500000	28600000	8
Lachesis_group2	28600000	28700000	2
Lachesis_group2	28800000	28900000	1
Lachesis_group2	28900000	29000000	1
Lachesis_group2	29000000	29100000	1
Lachesis_group2	29100000	29200000	4
Lachesis_group2	29200000	29300000	10
Lachesis_group2	29300000	29400000	3
Lachesis_group2	29400000	29500000	5
Lachesis_group2	29500000	29600000	3
Lachesis_group2	29600000	29700000	10
Lachesis_group2	29700000	29800000	6
Lachesis_group2	29800000	29900000	6
Lachesis_group2	29900000	30000000	3
Lachesis_group2	30000000	30100000	10
Lachesis_group2	30100000	30200000	5
Lachesis_group2	30200000	30300000	5
Lachesis_group2	30300000	30400000	10
Lachesis_group2	30400000	30500000	3
Lachesis_group2	30500000	30600000	6
Lachesis_group2	30600000	30700000	3
Lachesis_group2	30700000	30800000	5
Lachesis_group2	30800000	30900000	6
Lachesis_group2	30900000	31000000	7
Lachesis_group2	31000000	31100000	8
Lachesis_group2	31100000	31200000	10
Lachesis_group2	31200000	31300000	9
Lachesis_group2	31300000	31400000	10
Lachesis_group2	31400000	31500000	7
Lachesis_group2	31500000	31600000	6
Lachesis_group2	31600000	31700000	14
Lachesis_group2	31700000	31800000	12
Lachesis_group2	31800000	31900000	10
Lachesis_group2	31900000	32000000	18
Lachesis_group2	32000000	32100000	20
Lachesis_group2	32100000	32200000	6
Lachesis_group2	32200000	32300000	5
Lachesis_group2	32300000	32400000	2
Lachesis_group2	32400000	32500000	18
Lachesis_group2	32500000	32600000	20
Lachesis_group2	32600000	32700000	10
Lachesis_group2	32700000	32800000	12
Lachesis_group2	32800000	32900000	16
Lachesis_group2	32900000	33000000	7
Lachesis_group2	33000000	33100000	8
Lachesis_group2	33100000	33200000	15
Lachesis_group2	33200000	33300000	14
Lachesis_group2	33300000	33400000	11
Lachesis_group2	33400000	33500000	19
Lachesis_group2	33500000	33600000	13
Lachesis_group2	33600000	33700000	12
Lachesis_group2	33700000	33800000	7
Lachesis_group2	33800000	33900000	14
Lachesis_group2	33900000	34000000	23
Lachesis_group2	34000000	34100000	12
Lachesis_group2	34100000	34200000	12
Lachesis_group2	34200000	34300000	15
Lachesis_group2	34300000	34400000	16
Lachesis_group2	34400000	34500000	7
Lachesis_group2	34500000	34600000	9
Lachesis_group2	34600000	34700000	21
Lachesis_group2	34700000	34800000	12
Lachesis_group2	34800000	34900000	5
Lachesis_group2	34900000	35000000	6
Lachesis_group2	35000000	35100000	9
Lachesis_group2	35100000	35200000	11
Lachesis_group2	35200000	35300000	6
Lachesis_group2	35300000	35400000	13
Lachesis_group2	35400000	35500000	16
Lachesis_group2	35500000	35600000	15
Lachesis_group2	35600000	35700000	20
Lachesis_group2	35700000	35800000	11
Lachesis_group2	35800000	35900000	11
Lachesis_group2	35900000	36000000	22
Lachesis_group2	36000000	36100000	19
Lachesis_group2	36100000	36200000	13
Lachesis_group2	36200000	36300000	15
Lachesis_group2	36300000	36400000	15
Lachesis_group2	36400000	36500000	7
Lachesis_group2	36500000	36600000	16
Lachesis_group2	36600000	36700000	10
Lachesis_group2	36700000	36800000	10
Lachesis_group2	36800000	36900000	15
Lachesis_group2	36900000	37000000	19
Lachesis_group2	37000000	37100000	14
Lachesis_group2	37100000	37200000	14
Lachesis_group2	37200000	37300000	13
Lachesis_group2	37300000	37400000	15
Lachesis_group2	37400000	37500000	16
Lachesis_group2	37500000	37600000	27
Lachesis_group2	37600000	37700000	22
Lachesis_group2	37700000	37800000	16
Lachesis_group2	37800000	37863329	13
Lachesis_group3	0	100000	7
Lachesis_group3	100000	200000	22
Lachesis_group3	200000	300000	8
Lachesis_group3	300000	400000	14
Lachesis_group3	400000	500000	17
Lachesis_group3	500000	600000	15
Lachesis_group3	600000	700000	8
Lachesis_group3	700000	800000	9
Lachesis_group3	800000	900000	14
Lachesis_group3	900000	1000000	15
Lachesis_group3	1000000	1100000	13
Lachesis_group3	1100000	1200000	13
Lachesis_group3	1200000	1300000	11
Lachesis_group3	1300000	1400000	20
Lachesis_group3	1400000	1500000	10
Lachesis_group3	1500000	1600000	10
Lachesis_group3	1600000	1700000	15
Lachesis_group3	1700000	1800000	10
Lachesis_group3	1800000	1900000	15
Lachesis_group3	1900000	2000000	12
Lachesis_group3	2000000	2100000	12
Lachesis_group3	2100000	2200000	15
Lachesis_group3	2200000	2300000	12
Lachesis_group3	2300000	2400000	1
Lachesis_group3	2400000	2500000	6
Lachesis_group3	2500000	2600000	7
Lachesis_group3	2600000	2700000	12
Lachesis_group3	2700000	2800000	11
Lachesis_group3	2800000	2900000	13
Lachesis_group3	2900000	3000000	9
Lachesis_group3	3000000	3100000	13
Lachesis_group3	3100000	3200000	17
Lachesis_group3	3200000	3300000	4
Lachesis_group3	3300000	3400000	9
Lachesis_group3	3400000	3500000	15
Lachesis_group3	3500000	3600000	9
Lachesis_group3	3600000	3700000	14
Lachesis_group3	3700000	3800000	8
Lachesis_group3	3800000	3900000	9
Lachesis_group3	3900000	4000000	14
Lachesis_group3	4000000	4100000	11
Lachesis_group3	4100000	4200000	7
Lachesis_group3	4200000	4300000	9
Lachesis_group3	4300000	4400000	17
Lachesis_group3	4400000	4500000	8
Lachesis_group3	4500000	4600000	12
Lachesis_group3	4600000	4700000	8
Lachesis_group3	4700000	4800000	11
Lachesis_group3	4800000	4900000	10
Lachesis_group3	4900000	5000000	10
Lachesis_group3	5000000	5100000	5
Lachesis_group3	5100000	5200000	3
Lachesis_group3	5200000	5300000	14
Lachesis_group3	5300000	5400000	8
Lachesis_group3	5400000	5500000	13
Lachesis_group3	5500000	5600000	10
Lachesis_group3	5600000	5700000	6
Lachesis_group3	5700000	5800000	7
Lachesis_group3	5800000	5900000	5
Lachesis_group3	5900000	6000000	11
Lachesis_group3	6000000	6100000	13
Lachesis_group3	6100000	6200000	3
Lachesis_group3	6200000	6300000	4
Lachesis_group3	6300000	6400000	5
Lachesis_group3	6400000	6500000	5
Lachesis_group3	6500000	6600000	6
Lachesis_group3	6600000	6700000	7
Lachesis_group3	6700000	6800000	10
Lachesis_group3	6800000	6900000	6
Lachesis_group3	6900000	7000000	2
Lachesis_group3	7000000	7100000	4
Lachesis_group3	7100000	7200000	9
Lachesis_group3	7200000	7300000	7
Lachesis_group3	7300000	7400000	3
Lachesis_group3	7400000	7500000	7
Lachesis_group3	7500000	7600000	8
Lachesis_group3	7600000	7700000	8
Lachesis_group3	7700000	7800000	2
Lachesis_group3	7800000	7900000	3
Lachesis_group3	7900000	8000000	2
Lachesis_group3	8000000	8100000	3
Lachesis_group3	8100000	8200000	5
Lachesis_group3	8200000	8300000	5
Lachesis_group3	8300000	8400000	4
Lachesis_group3	8400000	8500000	4
Lachesis_group3	8500000	8600000	7
Lachesis_group3	8600000	8700000	2
Lachesis_group3	8700000	8800000	4
Lachesis_group3	8900000	9000000	5
Lachesis_group3	9000000	9100000	5
Lachesis_group3	9100000	9200000	5
Lachesis_group3	9200000	9300000	4
Lachesis_group3	9300000	9400000	9
Lachesis_group3	9400000	9500000	2
Lachesis_group3	9500000	9600000	1
Lachesis_group3	9600000	9700000	3
Lachesis_group3	9700000	9800000	5
Lachesis_group3	9800000	9900000	5
Lachesis_group3	9900000	10000000	1
Lachesis_group3	10000000	10100000	1
Lachesis_group3	10100000	10200000	7
Lachesis_group3	10200000	10300000	6
Lachesis_group3	10300000	10400000	3
Lachesis_group3	10400000	10500000	5
Lachesis_group3	10500000	10600000	1
Lachesis_group3	10600000	10700000	1
Lachesis_group3	10800000	10900000	1
Lachesis_group3	10900000	11000000	8
Lachesis_group3	11000000	11100000	3
Lachesis_group3	11100000	11200000	5
Lachesis_group3	11200000	11300000	3
Lachesis_group3	11300000	11400000	7
Lachesis_group3	11400000	11500000	8
Lachesis_group3	11500000	11600000	5
Lachesis_group3	11600000	11700000	3
Lachesis_group3	11700000	11800000	6
Lachesis_group3	11800000	11900000	1
Lachesis_group3	11900000	12000000	7
Lachesis_group3	12000000	12100000	6
Lachesis_group3	12100000	12200000	6
Lachesis_group3	12200000	12300000	5
Lachesis_group3	12400000	12500000	3
Lachesis_group3	12500000	12600000	1
Lachesis_group3	12700000	12800000	3
Lachesis_group3	12800000	12900000	3
Lachesis_group3	12900000	13000000	4
Lachesis_group3	13000000	13100000	3
Lachesis_group3	13100000	13200000	3
Lachesis_group3	13200000	13300000	2
Lachesis_group3	13500000	13600000	2
Lachesis_group3	13600000	13700000	3
Lachesis_group3	13700000	13800000	2
Lachesis_group3	14100000	14200000	3
Lachesis_group3	14200000	14300000	1
Lachesis_group3	14400000	14500000	2
Lachesis_group3	14500000	14600000	3
Lachesis_group3	14600000	14700000	4
Lachesis_group3	14700000	14800000	2
Lachesis_group3	14800000	14900000	7
Lachesis_group3	15000000	15100000	6
Lachesis_group3	15200000	15300000	4
Lachesis_group3	15300000	15400000	1
Lachesis_group3	15400000	15500000	2
Lachesis_group3	15500000	15600000	1
Lachesis_group3	15600000	15700000	4
Lachesis_group3	15800000	15900000	5
Lachesis_group3	15900000	16000000	5
Lachesis_group3	16000000	16100000	8
Lachesis_group3	16100000	16200000	4
Lachesis_group3	16200000	16300000	9
Lachesis_group3	16300000	16400000	2
Lachesis_group3	16400000	16500000	8
Lachesis_group3	16500000	16600000	2
Lachesis_group3	16600000	16700000	3
Lachesis_group3	16700000	16800000	5
Lachesis_group3	16800000	16900000	4
Lachesis_group3	16900000	17000000	6
Lachesis_group3	17000000	17100000	9
Lachesis_group3	17100000	17200000	8
Lachesis_group3	17200000	17300000	5
Lachesis_group3	17300000	17400000	9
Lachesis_group3	17400000	17500000	5
Lachesis_group3	17500000	17600000	7
Lachesis_group3	17600000	17700000	8
Lachesis_group3	17700000	17800000	7
Lachesis_group3	17800000	17900000	2
Lachesis_group3	17900000	18000000	1
Lachesis_group3	18000000	18100000	3
Lachesis_group3	18100000	18200000	7
Lachesis_group3	18200000	18300000	7
Lachesis_group3	18300000	18400000	2
Lachesis_group3	18500000	18600000	4
Lachesis_group3	18600000	18700000	8
Lachesis_group3	18700000	18800000	4
Lachesis_group3	18800000	18900000	6
Lachesis_group3	18900000	19000000	8
Lachesis_group3	19000000	19100000	14
Lachesis_group3	19100000	19200000	7
Lachesis_group3	19200000	19300000	7
Lachesis_group3	19300000	19400000	6
Lachesis_group3	19400000	19500000	6
Lachesis_group3	19500000	19600000	11
Lachesis_group3	19600000	19700000	10
Lachesis_group3	19700000	19800000	8
Lachesis_group3	19800000	19900000	7
Lachesis_group3	19900000	20000000	12
Lachesis_group3	20000000	20100000	2
Lachesis_group3	20100000	20200000	3
Lachesis_group3	20200000	20300000	4
Lachesis_group3	20400000	20500000	2
Lachesis_group3	20500000	20600000	3
Lachesis_group3	20600000	20700000	6
Lachesis_group3	20700000	20800000	10
Lachesis_group3	20800000	20900000	9
Lachesis_group3	20900000	21000000	11
Lachesis_group3	21000000	21100000	15
Lachesis_group3	21100000	21200000	16
Lachesis_group3	21200000	21300000	5
Lachesis_group3	21300000	21400000	14
Lachesis_group3	21400000	21500000	20
Lachesis_group3	21500000	21600000	16
Lachesis_group3	21600000	21700000	13
Lachesis_group3	21700000	21800000	12
Lachesis_group3	21800000	21900000	12
Lachesis_group3	21900000	22000000	14
Lachesis_group3	22000000	22100000	10
Lachesis_group3	22100000	22200000	9
Lachesis_group3	22200000	22300000	14
Lachesis_group3	22300000	22400000	13
Lachesis_group3	22400000	22500000	15
Lachesis_group3	22500000	22600000	11
Lachesis_group3	22600000	22700000	6
Lachesis_group3	22700000	22800000	13
Lachesis_group3	22800000	22900000	12
Lachesis_group3	22900000	23000000	15
Lachesis_group3	23000000	23100000	12
Lachesis_group3	23100000	23200000	10
Lachesis_group3	23200000	23300000	5
Lachesis_group3	23300000	23400000	16
Lachesis_group3	23400000	23500000	15
Lachesis_group3	23500000	23600000	12
Lachesis_group3	23600000	23700000	20
Lachesis_group3	23700000	23800000	8
Lachesis_group3	23800000	23900000	11
Lachesis_group3	23900000	24000000	17
Lachesis_group3	24000000	24100000	15
Lachesis_group3	24100000	24200000	14
Lachesis_group3	24200000	24300000	1
Lachesis_group3	24300000	24400000	20
Lachesis_group3	24400000	24500000	18
Lachesis_group3	24500000	24600000	18
Lachesis_group3	24600000	24700000	15
Lachesis_group3	24700000	24800000	13
Lachesis_group3	24800000	24900000	23
Lachesis_group3	24900000	25000000	14
Lachesis_group3	25000000	25100000	25
Lachesis_group3	25100000	25200000	17
Lachesis_group3	25200000	25300000	16
Lachesis_group3	25300000	25400000	23
Lachesis_group3	25400000	25500000	17
Lachesis_group3	25500000	25600000	20
Lachesis_group3	25600000	25700000	23
Lachesis_group3	25700000	25800000	15
Lachesis_group3	25800000	25900000	20
Lachesis_group3	25900000	26000000	12
Lachesis_group3	26000000	26100000	10
Lachesis_group3	26100000	26200000	18
Lachesis_group3	26200000	26300000	22
Lachesis_group3	26300000	26400000	16
Lachesis_group3	26400000	26500000	18
Lachesis_group3	26500000	26600000	21
Lachesis_group3	26600000	26700000	21
Lachesis_group3	26700000	26800000	17
Lachesis_group3	26800000	26900000	18
Lachesis_group3	26900000	27000000	18
Lachesis_group3	27000000	27100000	19
Lachesis_group3	27100000	27200000	18
Lachesis_group3	27200000	27300000	13
Lachesis_group3	27300000	27400000	21
Lachesis_group3	27400000	27500000	18
Lachesis_group3	27500000	27600000	22
Lachesis_group3	27600000	27700000	21
Lachesis_group3	27700000	27800000	23
Lachesis_group3	27800000	27900000	20
Lachesis_group3	27900000	28000000	13
Lachesis_group3	28000000	28100000	21
Lachesis_group3	28100000	28200000	23
Lachesis_group3	28200000	28300000	15
Lachesis_group3	28300000	28400000	15
Lachesis_group3	28400000	28500000	12
Lachesis_group3	28500000	28600000	13
Lachesis_group3	28600000	28700000	25
Lachesis_group3	28700000	28800000	17
Lachesis_group3	28800000	28900000	17
Lachesis_group3	28900000	29000000	16
Lachesis_group3	29000000	29100000	16
Lachesis_group3	29100000	29200000	20
Lachesis_group3	29200000	29300000	24
Lachesis_group3	29300000	29400000	19
Lachesis_group3	29400000	29500000	23
Lachesis_group3	29500000	29600000	22
Lachesis_group3	29600000	29700000	24
Lachesis_group3	29700000	29800000	17
Lachesis_group3	29800000	29900000	25
Lachesis_group3	29900000	30000000	20
Lachesis_group3	30000000	30100000	19
Lachesis_group3	30100000	30200000	24
Lachesis_group3	30200000	30300000	24
Lachesis_group3	30300000	30400000	21
Lachesis_group3	30400000	30500000	12
Lachesis_group3	30500000	30600000	24
Lachesis_group3	30600000	30700000	21
Lachesis_group3	30700000	30800000	22
Lachesis_group3	30800000	30900000	25
Lachesis_group3	30900000	31000000	21
Lachesis_group3	31000000	31100000	22
Lachesis_group3	31100000	31200000	24
Lachesis_group3	31200000	31300000	24
Lachesis_group3	31300000	31400000	20
Lachesis_group3	31400000	31500000	26
Lachesis_group3	31500000	31600000	29
Lachesis_group3	31600000	31700000	20
Lachesis_group3	31700000	31800000	19
Lachesis_group3	31800000	31900000	25
Lachesis_group3	31900000	32000000	25
Lachesis_group3	32000000	32100000	20
Lachesis_group3	32100000	32200000	6
Lachesis_group3	32200000	32300000	17
Lachesis_group3	32300000	32400000	21
Lachesis_group3	32400000	32500000	20
Lachesis_group3	32500000	32600000	25
Lachesis_group3	32600000	32700000	23
Lachesis_group3	32700000	32800000	18
Lachesis_group3	32800000	32900000	26
Lachesis_group3	32900000	33000000	27
Lachesis_group3	33000000	33100000	16
Lachesis_group3	33100000	33200000	20
Lachesis_group3	33200000	33300000	23
Lachesis_group3	33300000	33400000	22
Lachesis_group3	33400000	33500000	16
Lachesis_group3	33500000	33600000	21
Lachesis_group3	33600000	33700000	22
Lachesis_group3	33700000	33800000	22
Lachesis_group3	33800000	33900000	25
Lachesis_group3	33900000	34000000	31
Lachesis_group3	34000000	34100000	16
Lachesis_group3	34100000	34200000	23
Lachesis_group3	34200000	34300000	25
Lachesis_group3	34300000	34400000	15
Lachesis_group3	34400000	34442512	16
Contig00003	0	30164	3
Contig00004	0	39238	9
Lachesis_group4	0	100000	16
Lachesis_group4	100000	200000	7
Lachesis_group4	200000	300000	9
Lachesis_group4	300000	400000	7
Lachesis_group4	400000	500000	11
Lachesis_group4	500000	600000	6
Lachesis_group4	600000	700000	22
Lachesis_group4	700000	800000	21
Lachesis_group4	800000	900000	18
Lachesis_group4	900000	1000000	22
Lachesis_group4	1000000	1100000	26
Lachesis_group4	1100000	1200000	24
Lachesis_group4	1200000	1300000	22
Lachesis_group4	1300000	1400000	22
Lachesis_group4	1400000	1500000	22
Lachesis_group4	1500000	1600000	23
Lachesis_group4	1600000	1700000	15
Lachesis_group4	1700000	1800000	24
Lachesis_group4	1800000	1900000	19
Lachesis_group4	1900000	2000000	19
Lachesis_group4	2000000	2100000	22
Lachesis_group4	2100000	2200000	24
Lachesis_group4	2200000	2300000	21
Lachesis_group4	2300000	2400000	23
Lachesis_group4	2400000	2500000	20
Lachesis_group4	2500000	2600000	19
Lachesis_group4	2600000	2700000	18
Lachesis_group4	2700000	2800000	11
Lachesis_group4	2800000	2900000	20
Lachesis_group4	2900000	3000000	21
Lachesis_group4	3000000	3100000	31
Lachesis_group4	3100000	3200000	14
Lachesis_group4	3200000	3300000	15
Lachesis_group4	3300000	3400000	20
Lachesis_group4	3400000	3500000	14
Lachesis_group4	3500000	3600000	25
Lachesis_group4	3600000	3700000	17
Lachesis_group4	3700000	3800000	19
Lachesis_group4	3800000	3900000	13
Lachesis_group4	3900000	4000000	22
Lachesis_group4	4000000	4100000	18
Lachesis_group4	4100000	4200000	18
Lachesis_group4	4200000	4300000	16
Lachesis_group4	4300000	4400000	16
Lachesis_group4	4400000	4500000	23
Lachesis_group4	4500000	4600000	12
Lachesis_group4	4600000	4700000	21
Lachesis_group4	4700000	4800000	15
Lachesis_group4	4800000	4900000	15
Lachesis_group4	4900000	5000000	23
Lachesis_group4	5000000	5100000	19
Lachesis_group4	5100000	5200000	22
Lachesis_group4	5200000	5300000	17
Lachesis_group4	5300000	5400000	17
Lachesis_group4	5400000	5500000	24
Lachesis_group4	5500000	5600000	16
Lachesis_group4	5600000	5700000	16
Lachesis_group4	5700000	5800000	13
Lachesis_group4	5800000	5900000	16
Lachesis_group4	5900000	6000000	21
Lachesis_group4	6000000	6100000	14
Lachesis_group4	6100000	6200000	13
Lachesis_group4	6200000	6300000	14
Lachesis_group4	6300000	6400000	17
Lachesis_group4	6400000	6500000	13
Lachesis_group4	6500000	6600000	17
Lachesis_group4	6600000	6700000	20
Lachesis_group4	6700000	6800000	12
Lachesis_group4	6800000	6900000	19
Lachesis_group4	6900000	7000000	13
Lachesis_group4	7000000	7100000	19
Lachesis_group4	7100000	7200000	22
Lachesis_group4	7200000	7300000	22
Lachesis_group4	7300000	7400000	20
Lachesis_group4	7400000	7500000	14
Lachesis_group4	7500000	7600000	9
Lachesis_group4	7600000	7700000	25
Lachesis_group4	7700000	7800000	17
Lachesis_group4	7800000	7900000	13
Lachesis_group4	7900000	8000000	14
Lachesis_group4	8000000	8100000	24
Lachesis_group4	8100000	8200000	23
Lachesis_group4	8200000	8300000	20
Lachesis_group4	8300000	8400000	20
Lachesis_group4	8400000	8500000	15
Lachesis_group4	8500000	8600000	6
Lachesis_group4	8600000	8700000	22
Lachesis_group4	8700000	8800000	14
Lachesis_group4	8800000	8900000	15
Lachesis_group4	8900000	9000000	20
Lachesis_group4	9000000	9100000	21
Lachesis_group4	9100000	9200000	16
Lachesis_group4	9200000	9300000	21
Lachesis_group4	9300000	9400000	16
Lachesis_group4	9400000	9500000	14
Lachesis_group4	9500000	9600000	16
Lachesis_group4	9600000	9700000	10
Lachesis_group4	9700000	9800000	9
Lachesis_group4	9800000	9900000	17
Lachesis_group4	9900000	10000000	16
Lachesis_group4	10000000	10100000	11
Lachesis_group4	10100000	10200000	11
Lachesis_group4	10200000	10300000	19
Lachesis_group4	10300000	10400000	17
Lachesis_group4	10400000	10500000	15
Lachesis_group4	10500000	10600000	15
Lachesis_group4	10600000	10700000	17
Lachesis_group4	10700000	10800000	9
Lachesis_group4	10800000	10900000	22
Lachesis_group4	10900000	11000000	4
Lachesis_group4	11000000	11100000	8
Lachesis_group4	11100000	11200000	14
Lachesis_group4	11200000	11300000	7
Lachesis_group4	11300000	11400000	9
Lachesis_group4	11400000	11500000	6
Lachesis_group4	11500000	11600000	10
Lachesis_group4	11600000	11700000	12
Lachesis_group4	11700000	11800000	10
Lachesis_group4	11800000	11900000	3
Lachesis_group4	11900000	12000000	6
Lachesis_group4	12000000	12100000	12
Lachesis_group4	12100000	12200000	13
Lachesis_group4	12200000	12300000	7
Lachesis_group4	12300000	12400000	10
Lachesis_group4	12400000	12500000	3
Lachesis_group4	12500000	12600000	2
Lachesis_group4	12600000	12700000	10
Lachesis_group4	12700000	12800000	7
Lachesis_group4	12800000	12900000	6
Lachesis_group4	12900000	13000000	7
Lachesis_group4	13000000	13100000	10
Lachesis_group4	13100000	13200000	8
Lachesis_group4	13200000	13300000	10
Lachesis_group4	13300000	13400000	6
Lachesis_group4	13400000	13500000	6
Lachesis_group4	13500000	13600000	8
Lachesis_group4	13600000	13700000	8
Lachesis_group4	13700000	13800000	6
Lachesis_group4	13800000	13900000	6
Lachesis_group4	13900000	14000000	8
Lachesis_group4	14000000	14100000	3
Lachesis_group4	14100000	14200000	8
Lachesis_group4	14200000	14300000	15
Lachesis_group4	14300000	14400000	5
Lachesis_group4	14400000	14500000	9
Lachesis_group4	14500000	14600000	4
Lachesis_group4	14600000	14700000	12
Lachesis_group4	14700000	14800000	7
Lachesis_group4	14800000	14900000	4
Lachesis_group4	14900000	15000000	3
Lachesis_group4	15000000	15100000	8
Lachesis_group4	15100000	15200000	7
Lachesis_group4	15200000	15300000	9
Lachesis_group4	15300000	15400000	6
Lachesis_group4	15400000	15500000	4
Lachesis_group4	15500000	15600000	11
Lachesis_group4	15600000	15700000	2
Lachesis_group4	15700000	15800000	4
Lachesis_group4	15800000	15900000	2
Lachesis_group4	15900000	16000000	1
Lachesis_group4	16000000	16100000	4
Lachesis_group4	16100000	16200000	4
Lachesis_group4	16200000	16300000	2
Lachesis_group4	16300000	16400000	11
Lachesis_group4	16400000	16500000	1
Lachesis_group4	16500000	16600000	3
Lachesis_group4	16600000	16700000	3
Lachesis_group4	16700000	16800000	2
Lachesis_group4	16800000	16900000	6
Lachesis_group4	16900000	17000000	2
Lachesis_group4	17000000	17100000	5
Lachesis_group4	17100000	17200000	2
Lachesis_group4	17200000	17300000	6
Lachesis_group4	17300000	17400000	1
Lachesis_group4	17400000	17500000	3
Lachesis_group4	17600000	17700000	4
Lachesis_group4	17700000	17800000	2
Lachesis_group4	17800000	17900000	9
Lachesis_group4	17900000	18000000	2
Lachesis_group4	18000000	18100000	3
Lachesis_group4	18100000	18200000	2
Lachesis_group4	18200000	18300000	4
Lachesis_group4	18300000	18400000	4
Lachesis_group4	18400000	18500000	5
Lachesis_group4	18500000	18600000	7
Lachesis_group4	18600000	18700000	2
Lachesis_group4	18800000	18900000	4
Lachesis_group4	18900000	19000000	3
Lachesis_group4	19100000	19200000	1
Lachesis_group4	19300000	19400000	1
Lachesis_group4	19600000	19700000	1
Lachesis_group4	19700000	19800000	1
Lachesis_group4	19800000	19900000	2
Lachesis_group4	19900000	20000000	2
Lachesis_group4	20000000	20100000	7
Lachesis_group4	20200000	20300000	3
Lachesis_group4	20300000	20400000	1
Lachesis_group4	20400000	20500000	2
Lachesis_group4	20500000	20600000	2
Lachesis_group4	20600000	20700000	1
Lachesis_group4	20700000	20800000	4
Lachesis_group4	20800000	20900000	2
Lachesis_group4	20900000	21000000	4
Lachesis_group4	21000000	21100000	8
Lachesis_group4	21100000	21200000	2
Lachesis_group4	21200000	21300000	1
Lachesis_group4	21300000	21400000	6
Lachesis_group4	21500000	21600000	4
Lachesis_group4	21600000	21700000	10
Lachesis_group4	21800000	21900000	5
Lachesis_group4	21900000	22000000	4
Lachesis_group4	22000000	22100000	7
Lachesis_group4	22100000	22200000	4
Lachesis_group4	22200000	22300000	1
Lachesis_group4	22300000	22400000	3
Lachesis_group4	22400000	22500000	5
Lachesis_group4	22500000	22600000	2
Lachesis_group4	22600000	22700000	2
Lachesis_group4	22700000	22800000	2
Lachesis_group4	22800000	22900000	6
Lachesis_group4	22900000	23000000	2
Lachesis_group4	23000000	23100000	5
Lachesis_group4	23100000	23200000	6
Lachesis_group4	23200000	23300000	6
Lachesis_group4	23300000	23400000	3
Lachesis_group4	23400000	23500000	2
Lachesis_group4	23500000	23600000	4
Lachesis_group4	23600000	23700000	2
Lachesis_group4	23700000	23800000	7
Lachesis_group4	23800000	23900000	2
Lachesis_group4	23900000	24000000	3
Lachesis_group4	24000000	24100000	3
Lachesis_group4	24100000	24200000	6
Lachesis_group4	24200000	24300000	7
Lachesis_group4	24300000	24400000	3
Lachesis_group4	24400000	24500000	3
Lachesis_group4	24500000	24600000	1
Lachesis_group4	24700000	24800000	1
Lachesis_group4	24800000	24900000	1
Lachesis_group4	24900000	25000000	3
Lachesis_group4	25000000	25100000	3
Lachesis_group4	25100000	25200000	6
Lachesis_group4	25200000	25300000	3
Lachesis_group4	25300000	25400000	5
Lachesis_group4	25400000	25500000	12
Lachesis_group4	25500000	25600000	7
Lachesis_group4	25600000	25700000	3
Lachesis_group4	25700000	25800000	2
Lachesis_group4	25800000	25900000	4
Lachesis_group4	25900000	26000000	9
Lachesis_group4	26000000	26100000	2
Lachesis_group4	26100000	26200000	5
Lachesis_group4	26200000	26300000	4
Lachesis_group4	26300000	26400000	2
Lachesis_group4	26400000	26500000	1
Lachesis_group4	26500000	26600000	4
Lachesis_group4	26600000	26700000	4
Lachesis_group4	26700000	26800000	4
Lachesis_group4	26800000	26900000	10
Lachesis_group4	26900000	27000000	7
Lachesis_group4	27000000	27100000	6
Lachesis_group4	27100000	27200000	7
Lachesis_group4	27200000	27300000	4
Lachesis_group4	27300000	27400000	5
Lachesis_group4	27400000	27500000	4
Lachesis_group4	27500000	27600000	6
Lachesis_group4	27600000	27700000	10
Lachesis_group4	27700000	27800000	4
Lachesis_group4	27800000	27900000	4
Lachesis_group4	27900000	28000000	12
Lachesis_group4	28000000	28100000	12
Lachesis_group4	28100000	28200000	9
Lachesis_group4	28200000	28300000	7
Lachesis_group4	28300000	28400000	6
Lachesis_group4	28400000	28500000	10
Lachesis_group4	28500000	28600000	6
Lachesis_group4	28600000	28700000	5
Lachesis_group4	28700000	28800000	8
Lachesis_group4	28800000	28900000	9
Lachesis_group4	28900000	29000000	7
Lachesis_group4	29000000	29100000	9
Lachesis_group4	29100000	29200000	3
Lachesis_group4	29200000	29300000	8
Lachesis_group4	29300000	29400000	8
Lachesis_group4	29400000	29500000	20
Lachesis_group4	29500000	29600000	15
Lachesis_group4	29600000	29700000	15
Lachesis_group4	29700000	29800000	12
Lachesis_group4	29800000	29900000	14
Lachesis_group4	29900000	30000000	9
Lachesis_group4	30000000	30100000	8
Lachesis_group4	30100000	30200000	14
Lachesis_group4	30200000	30300000	10
Lachesis_group4	30300000	30400000	14
Lachesis_group4	30400000	30500000	8
Lachesis_group4	30500000	30600000	18
Lachesis_group4	30600000	30700000	10
Lachesis_group4	30700000	30800000	16
Lachesis_group4	30800000	30900000	3
Lachesis_group4	30900000	31000000	3
Lachesis_group4	31000000	31100000	11
Lachesis_group4	31100000	31200000	6
Lachesis_group4	31200000	31300000	10
Lachesis_group4	31300000	31400000	13
Lachesis_group4	31400000	31500000	12
Lachesis_group4	31500000	31600000	10
Lachesis_group4	31600000	31700000	8
Lachesis_group4	31700000	31800000	16
Lachesis_group4	31800000	31900000	8
Lachesis_group4	31900000	32000000	7
Lachesis_group4	32000000	32100000	13
Lachesis_group4	32100000	32200000	14
Lachesis_group4	32200000	32300000	9
Lachesis_group4	32300000	32400000	22
Lachesis_group4	32400000	32500000	19
Lachesis_group4	32500000	32600000	12
Lachesis_group4	32600000	32700000	14
Lachesis_group4	32700000	32800000	21
Lachesis_group4	32800000	32900000	15
Lachesis_group4	32900000	33000000	14
Lachesis_group4	33000000	33100000	19
Lachesis_group4	33100000	33200000	15
Lachesis_group4	33200000	33300000	15
Lachesis_group4	33300000	33400000	3
Lachesis_group4	33400000	33471455	3
Lachesis_group5	0	100000	11
Lachesis_group5	100000	200000	25
Lachesis_group5	200000	300000	11
Lachesis_group5	300000	400000	11
Lachesis_group5	400000	500000	15
Lachesis_group5	500000	600000	13
Lachesis_group5	600000	700000	10
Lachesis_group5	700000	800000	15
Lachesis_group5	800000	900000	17
Lachesis_group5	900000	1000000	13
Lachesis_group5	1000000	1100000	7
Lachesis_group5	1100000	1200000	13
Lachesis_group5	1200000	1300000	8
Lachesis_group5	1300000	1400000	16
Lachesis_group5	1400000	1500000	7
Lachesis_group5	1500000	1600000	9
Lachesis_group5	1600000	1700000	9
Lachesis_group5	1700000	1800000	11
Lachesis_group5	1800000	1900000	14
Lachesis_group5	1900000	2000000	9
Lachesis_group5	2000000	2100000	16
Lachesis_group5	2100000	2200000	17
Lachesis_group5	2200000	2300000	12
Lachesis_group5	2300000	2400000	15
Lachesis_group5	2400000	2500000	14
Lachesis_group5	2500000	2600000	21
Lachesis_group5	2600000	2700000	7
Lachesis_group5	2700000	2800000	16
Lachesis_group5	2800000	2900000	11
Lachesis_group5	2900000	3000000	6
Lachesis_group5	3000000	3100000	8
Lachesis_group5	3100000	3200000	11
Lachesis_group5	3200000	3300000	17
Lachesis_group5	3300000	3400000	9
Lachesis_group5	3400000	3500000	10
Lachesis_group5	3500000	3600000	10
Lachesis_group5	3600000	3700000	11
Lachesis_group5	3700000	3800000	12
Lachesis_group5	3800000	3900000	8
Lachesis_group5	3900000	4000000	10
Lachesis_group5	4000000	4100000	12
Lachesis_group5	4100000	4200000	7
Lachesis_group5	4200000	4300000	5
Lachesis_group5	4300000	4400000	1
Lachesis_group5	4400000	4500000	2
Lachesis_group5	4500000	4600000	11
Lachesis_group5	4600000	4700000	7
Lachesis_group5	4700000	4800000	9
Lachesis_group5	4800000	4900000	11
Lachesis_group5	4900000	5000000	3
Lachesis_group5	5100000	5200000	7
Lachesis_group5	5200000	5300000	6
Lachesis_group5	5300000	5400000	10
Lachesis_group5	5400000	5500000	7
Lachesis_group5	5500000	5600000	12
Lachesis_group5	5600000	5700000	10
Lachesis_group5	5700000	5800000	12
Lachesis_group5	5800000	5900000	2
Lachesis_group5	5900000	6000000	10
Lachesis_group5	6000000	6100000	3
Lachesis_group5	6100000	6200000	10
Lachesis_group5	6200000	6300000	3
Lachesis_group5	6400000	6500000	4
Lachesis_group5	6500000	6600000	4
Lachesis_group5	6600000	6700000	8
Lachesis_group5	6700000	6800000	6
Lachesis_group5	6800000	6900000	4
Lachesis_group5	6900000	7000000	5
Lachesis_group5	7000000	7100000	11
Lachesis_group5	7100000	7200000	6
Lachesis_group5	7200000	7300000	4
Lachesis_group5	7300000	7400000	4
Lachesis_group5	7400000	7500000	2
Lachesis_group5	7500000	7600000	6
Lachesis_group5	7600000	7700000	7
Lachesis_group5	7700000	7800000	2
Lachesis_group5	7800000	7900000	9
Lachesis_group5	7900000	8000000	8
Lachesis_group5	8000000	8100000	8
Lachesis_group5	8100000	8200000	9
Lachesis_group5	8200000	8300000	3
Lachesis_group5	8300000	8400000	7
Lachesis_group5	8400000	8500000	9
Lachesis_group5	8500000	8600000	4
Lachesis_group5	8600000	8700000	6
Lachesis_group5	8700000	8800000	9
Lachesis_group5	8800000	8900000	6
Lachesis_group5	8900000	9000000	13
Lachesis_group5	9000000	9100000	13
Lachesis_group5	9100000	9200000	12
Lachesis_group5	9200000	9300000	2
Lachesis_group5	9300000	9400000	9
Lachesis_group5	9400000	9500000	7
Lachesis_group5	9500000	9600000	1
Lachesis_group5	9600000	9700000	12
Lachesis_group5	9700000	9800000	4
Lachesis_group5	9800000	9900000	1
Lachesis_group5	9900000	10000000	4
Lachesis_group5	10000000	10100000	8
Lachesis_group5	10100000	10200000	2
Lachesis_group5	10200000	10300000	4
Lachesis_group5	10400000	10500000	6
Lachesis_group5	10500000	10600000	13
Lachesis_group5	10700000	10800000	5
Lachesis_group5	10800000	10900000	3
Lachesis_group5	10900000	11000000	3
Lachesis_group5	11000000	11100000	5
Lachesis_group5	11100000	11200000	1
Lachesis_group5	11200000	11300000	5
Lachesis_group5	11300000	11400000	1
Lachesis_group5	11400000	11500000	2
Lachesis_group5	11500000	11600000	4
Lachesis_group5	11600000	11700000	3
Lachesis_group5	11700000	11800000	6
Lachesis_group5	11800000	11900000	1
Lachesis_group5	11900000	12000000	1
Lachesis_group5	12100000	12200000	1
Lachesis_group5	12200000	12300000	2
Lachesis_group5	12300000	12400000	3
Lachesis_group5	12400000	12500000	2
Lachesis_group5	12500000	12600000	1
Lachesis_group5	12600000	12700000	1
Lachesis_group5	12800000	12900000	2
Lachesis_group5	12900000	13000000	2
Lachesis_group5	13000000	13100000	7
Lachesis_group5	13100000	13200000	2
Lachesis_group5	13200000	13300000	9
Lachesis_group5	13300000	13400000	3
Lachesis_group5	13500000	13600000	1
Lachesis_group5	13600000	13700000	2
Lachesis_group5	13800000	13900000	5
Lachesis_group5	13900000	14000000	6
Lachesis_group5	14000000	14100000	2
Lachesis_group5	14100000	14200000	5
Lachesis_group5	14200000	14300000	8
Lachesis_group5	14300000	14400000	10
Lachesis_group5	14400000	14500000	2
Lachesis_group5	14600000	14700000	7
Lachesis_group5	14700000	14800000	2
Lachesis_group5	14800000	14900000	5
Lachesis_group5	14900000	15000000	7
Lachesis_group5	15000000	15100000	3
Lachesis_group5	15100000	15200000	3
Lachesis_group5	15200000	15300000	1
Lachesis_group5	15300000	15400000	2
Lachesis_group5	15400000	15500000	2
Lachesis_group5	15500000	15600000	7
Lachesis_group5	15600000	15700000	8
Lachesis_group5	15700000	15800000	5
Lachesis_group5	15800000	15900000	3
Lachesis_group5	15900000	16000000	6
Lachesis_group5	16000000	16100000	3
Lachesis_group5	16100000	16200000	1
Lachesis_group5	16200000	16300000	6
Lachesis_group5	16300000	16400000	8
Lachesis_group5	16400000	16500000	4
Lachesis_group5	16500000	16600000	4
Lachesis_group5	16600000	16700000	6
Lachesis_group5	16700000	16800000	3
Lachesis_group5	16800000	16900000	1
Lachesis_group5	16900000	17000000	14
Lachesis_group5	17000000	17100000	1
Lachesis_group5	17100000	17200000	2
Lachesis_group5	17200000	17300000	3
Lachesis_group5	17300000	17400000	1
Lachesis_group5	17400000	17500000	7
Lachesis_group5	17500000	17600000	5
Lachesis_group5	17600000	17700000	7
Lachesis_group5	17700000	17800000	4
Lachesis_group5	17800000	17900000	4
Lachesis_group5	17900000	18000000	6
Lachesis_group5	18000000	18100000	5
Lachesis_group5	18100000	18200000	2
Lachesis_group5	18200000	18300000	3
Lachesis_group5	18300000	18400000	2
Lachesis_group5	18400000	18500000	5
Lachesis_group5	18500000	18600000	2
Lachesis_group5	18600000	18700000	5
Lachesis_group5	18700000	18800000	5
Lachesis_group5	18800000	18900000	4
Lachesis_group5	18900000	19000000	5
Lachesis_group5	19000000	19100000	4
Lachesis_group5	19100000	19200000	9
Lachesis_group5	19200000	19300000	7
Lachesis_group5	19300000	19400000	12
Lachesis_group5	19400000	19500000	11
Lachesis_group5	19500000	19600000	8
Lachesis_group5	19600000	19700000	7
Lachesis_group5	19700000	19800000	9
Lachesis_group5	19800000	19900000	2
Lachesis_group5	19900000	20000000	3
Lachesis_group5	20000000	20100000	10
Lachesis_group5	20100000	20200000	8
Lachesis_group5	20200000	20300000	14
Lachesis_group5	20300000	20400000	4
Lachesis_group5	20400000	20500000	3
Lachesis_group5	20500000	20600000	9
Lachesis_group5	20600000	20700000	10
Lachesis_group5	20700000	20800000	6
Lachesis_group5	20800000	20900000	7
Lachesis_group5	20900000	21000000	7
Lachesis_group5	21000000	21100000	11
Lachesis_group5	21100000	21200000	13
Lachesis_group5	21200000	21300000	7
Lachesis_group5	21300000	21400000	11
Lachesis_group5	21400000	21500000	13
Lachesis_group5	21500000	21600000	9
Lachesis_group5	21600000	21700000	4
Lachesis_group5	21700000	21800000	12
Lachesis_group5	21800000	21900000	9
Lachesis_group5	21900000	22000000	10
Lachesis_group5	22000000	22100000	17
Lachesis_group5	22100000	22200000	3
Lachesis_group5	22200000	22300000	9
Lachesis_group5	22300000	22400000	8
Lachesis_group5	22400000	22500000	12
Lachesis_group5	22500000	22600000	18
Lachesis_group5	22600000	22700000	7
Lachesis_group5	22700000	22800000	9
Lachesis_group5	22800000	22900000	9
Lachesis_group5	22900000	23000000	6
Lachesis_group5	23000000	23100000	12
Lachesis_group5	23100000	23200000	15
Lachesis_group5	23200000	23300000	3
Lachesis_group5	23300000	23400000	12
Lachesis_group5	23400000	23500000	18
Lachesis_group5	23500000	23600000	10
Lachesis_group5	23600000	23700000	17
Lachesis_group5	23700000	23800000	12
Lachesis_group5	23800000	23900000	14
Lachesis_group5	23900000	24000000	15
Lachesis_group5	24000000	24100000	23
Lachesis_group5	24100000	24200000	17
Lachesis_group5	24200000	24300000	8
Lachesis_group5	24300000	24400000	10
Lachesis_group5	24400000	24500000	18
Lachesis_group5	24500000	24600000	16
Lachesis_group5	24600000	24700000	16
Lachesis_group5	24700000	24800000	17
Lachesis_group5	24800000	24900000	22
Lachesis_group5	24900000	25000000	15
Lachesis_group5	25000000	25100000	11
Lachesis_group5	25100000	25200000	15
Lachesis_group5	25200000	25300000	11
Lachesis_group5	25300000	25400000	19
Lachesis_group5	25400000	25500000	17
Lachesis_group5	25500000	25600000	9
Lachesis_group5	25600000	25700000	18
[truncated: 455 more rows]
