# Supplementary material for: Identification of the bZIP gene family and regulation of metabolites under salt stress in isatis indigotica
Source: Front Plant Sci. 2022 Oct 4;13:1011616. doi: 10.3389/fpls.2022.1011616 (PMC9576947; doi:10.3389/fpls.2022.1011616)
Supplement: Supplementary file 1 [file DataSheet_1.zip › Supplementary/Supplementary Table 3.xls]

## Sheet: Sheet1
Phylogenetic analysis of Isatis indigotica bZIP protein
>Iin00881.t1
MDSHTTKDMGMKRSASELALQEYLTKVLSSSALSRQESMLEFDTSPLDPSFDPMNRVSLRFLSSVFSLVRILSILRSRDCSLSLGISFWLQDYTCELTESHLLSESLIPAGRFLDAQSSICGNLSADSPVSANKPEVRRGARRTTSVSSHDHSDEEDEETEAGQSEMTNDPNDLKRIRRMYSNRESARRSRRRKQEHLADLESQVDSLKGENSTLYKQLIAATQQFRSAGTNNRVLKSDVETLRIKVKLAEDSVARGSLTSSLNQLLQTHLSPPPQSINSLHYTGNSSPAITVHRDQSLFPGITLSGQNSSPGLGNVSSEAVSCVSDIWP*
>Iin01138.t1
MEKVFSVEEISGNHLWSGLAKETDGTTAMNRSASEWSFHRFIQESSAAATADDASAGEAATAYGVSASGPPSPNVPVDSEEYREFLKSKLNLACAAVAMKRGAFIKPQDTSGRSENGGAHTSSASEQGSLASSKATPVMSSAITSGSELSGDEEEADGETNMNPTHVKRVKRMLSNRESARRSRRRKQAHLSELETQVSQLRVENSKLIKGLTDVTQTFNDASVENRVLKANIETLRAKVKMAEETVKRITGFNPMFHTMPQVSTVSLPSETSNSVDTSIQVTTPEISSGNKSKALTGCKTNRTDSMRRVASLEHLQKRIRSVGDQ*
>Iin01163.t1
MANAEKTSSGSDIDEKKRKRKLSNRESARRSRLKKQKIMEDTINEISTLERRIKENSERCRVARRRLDSVESENAVLSGGDDQNANAEIAAGDCRSRPWQYGSGSLQPMASFKT*
>Iin00717.t1
MIRHPKAYMESSVHRSHHCFDILEGMPPQDDHFNSAFLANDPHGENMWHNEGLLPDERRAKRMVSNRESARRSRMRKKKQIEELQQQVEQLMILNHNLSEKVINLLESNHQILQENSQLKEKVSSFQLLMAEMLIPMRNADGSINDRNLNHLRGETSNRTNTFFGR*
>Iin03146.t1
MSSSVYALLTKFPKISLIHPSFNLPSTIRDSSTSSFYLRLTRVVMAGSKGSESVRSLMYPGKNALLPPKIPFPSVSASYTEYIPCGLMGSRHSHKVSHEKTHHQRTSSESHLVEELPFWLDDLLNEPESPARKCGHRRSSSDSYAYLDVDNATNISLTLQNDFSYRTPLSSVQRGTQELDRNRNADADFLKQRNRQRESLVASGTRPCWLPSARESVGGKNMGASYMPQDATAEAKNYGETLSHDPKRFPTEENSSNPQHVTYEADNIKRAKQQFAQRSRVRKLQYISELERNVQTLQAEGSKVSAELDFLNQRNLILSMENKALKQRLETIAQEKLIKQLEQKVLENEIGRLRALYQQQQNQKPSATHGRASSKDLESQFSSLSLKTKDNNCRRDSVS…
>Iin01320.t1
MHPQTDVFSLHNYLNSSITSPYPSHFQISSPFPINGQNPNPFYGFQSAANNPQSMSLSSNNSTSDEAEEQQTDKNVINERKQRRMISNRESARRSRMRKQRHLDELWSQVLQENAQLKEETSELKQVIGDMQIQSPFSCFRDDIIPIE*
>Iin02664.t1
MNRLPISTPLNQQGSIYSWTLDQIQNNLGKDCGSMNMEELLMNIYGSTEETQGVVPTNEGLQRQGSITLPRILSQKTVDEVWKYITEEDEHTNNDGGRTNSTPDQIQRHQTLGDTTLEEFLIRAGATGNSSSGGGYNHDPSSSISGNTNTNFNVEFQHKPLNNVVPSSRNHGFYLHPNVNGSMSTYQQQQQNQFQPQQPIMSKPHGHGNGYGYGTQLAFTSGQVNTHGTRESFMGTGDQSQLENNISLVPSVATIPGGAAMNVDTCSPITPFPLLDGTRETNVGSSLATPFPYSISGSNSMRNRKSNNGIHVEKKVVEKTQRRKIKNRESAARSRARKQAQTMELEAEVEKLRKENHELQEKQGKGMINRSSKQLRRTKSDIQ*
>Iin00245.t1
MNSTSTHFVPPRRVGIYEPLHQFGMWGETFKSNIGNAGNMNTPSHIIIPNNQKLDNNVSEDTSHGTAGTPHMFDQEASTSRHPDKIQRRLAQNREAARKSRLRKKAYVQQLETSRLKLIQLEQELDRARQQGFYVGNGIDTNSLGFSETMNPGIAAFEMEYGHWIEEQNRQICELRTVLHGHVTDVELRSLVENTMKHYFELFRMKSSAAKADVFFVMSGMWRTSAERFFLWIGGFRPSDLLKVLLPHFDVMTDQQVLDVCNLRQSCQQAEDALSQGMEKLQHTLAECVARGGLGDGSYIPQVNSAMERLEALVSFVNQADHLRHETLQQMHRILTTRQAARGLLALGEYFQRLRALSSSWATRHREPT*
>Iin00935.t1
MQEQATSSLAASSLPSSSERSSSSAQPLEIKGGIESDEEIRRVPEFGGETIRIETAGRNSGAAAGQEQVQSTGGGERQRKRGRSSADKENKRLKRLLRNRVSAQQARERKKAYLSELESKVKDLENKNSELEERLSTLQNENQMLRHILKNTTANKRGGSGGGSNPES*
>Iin03144.t1
MSNPKGSQSVKELMYPGKNALLPPKIPFPSVSAPYSEYIPTGSIGSRHGPKLSEEKTHHQRTSSESDLVEEPPFWLDDLLNEPESPVRKCGHRRSSSDSYAYLDVANAKNISLTLQNDFSYRNMGSSSHRGVHELDWNRSAQDAAFYADSNFLNQRNRQRDSLVASGARPSWLPFTRESLGGKHVGASYHPQEATVIPETKNYAKTLPHEPKKFSSEEKNSHPQAVTYDADNTRRAKQQFAQRSRVRKLQYISELERNVQALQAEGSKVSAELDFLNQRNLILSMENKALKQRLESIAQEKLIKQLEQEVLEKEIGRLRTLYQQQQQQQTHQPSASHKRATSKDLDSQFSSLSLNTKDSNCRRDSVSVTSQFHF*
>Iin02491.t1
MMASFKVMHSSSSRNSDLSRRIPSSSAASSSSSSIRPQQFRRDPSADQSRIIGGYGGYSPTTMTVEGILHETFASDPPATESSLLDASITLMDAAPAPMEIATVSDVDRGGGTAARGKSVEEVWREIVSGEGKGMKEETHEEMMTLEDFLAKATGEDGTATNGGGESEDVVDVKIPPERLDYGFDHPHNPFQMIDKVEGSLVAFGNGMDVYGGGGARGKRARVMVEPLDKAAAQRQRRMIKNRESAARSRERKQAYQVELESLAAKLEQENEKLSQEIEEKRKERYQRLMEFVIPVADKPQHQPRFLRRIRSLEWPGYHRSFLHAKTLMGNSGKPFQEPTSCL*
>Iin04382.t1
MGDTSPRTSVSTDGDTDHNNLMFDGGHVGESSDRSKDKLDQKTLRRLAQNREAARKSRLRKKAYVQQLENSRLKLTQLEQELQRARQQGVFISSSGDQAHSTAGNGAMAFDVEYRRWQEDKNKQMKELSSALDSHASEAELRMIVDGVIAHYEELFRIKSNAAKNDVFHLLSGMWKTPAERCFLWLGGFRSSDLLKLIATQVEPLTEQQSQDLNNLQESSQQAEDALSQGMESLQQSLADTLSSGTLGSSSSGNVASYMGQMAMAMGKLGTLEGFIRQADNLRLQTYQQMLRKLTTRQSARALLAIHEYSLRLRALSSLWLARPRE*
>Iin04381.t1
MADRSPITDLSTDGDTDHRDLGSDGALVNTAASDSSERSKDKLDQKTLRRLAQNREAARKSRLRKKAYVQQLENSRLKLTQLEQELQRARQQGVFISGTGDQAHSTGGNGALAFDAEHSRWLEEEKKQMNELRIKGNAAKNDVFHLLSGMWKTPAERCFLWLGGFRSSELLKLLANQLEPMTERQVMGINSLQQTSQQAEDALSQGMESLQQSLADTLSSGTLGSSSSGNVASYMGQMAMAMGKLGTLEGFIRQADNLRLQTLQQMIRVLTTRQSARALLAIHDYSSRLRALSSLWLARPRE*
>Iin04644.t1
MNTTSTHFVPPTRFEIYEPLNQIGMWEERFKNYGGMYTPNSIIIPTNEKPDSLSEDTSHGTEGTPRKFDQEASTSRNPDKTQRRLAQNREAARKSRLRKKAYVQQLETSRLKLIHLEQELDRARQQGFYAGNRVDTNPLGFSDNMSSGIVAFEMEYGHWVEEQNRQICELRTVLHGQVSDVELRLLVDNAMKHYFQLFRMKSAAAKIDVFYIMSGMWKTSAERFFLWIGGFKPSELLKVLLPHFDPMMDQQVLDVCNLRQSCQQAEDAVSQGMEKLQHTLAESVAAGKLGEGSYIPQITCAMERLEALVSFVNQADHLRHETLQQMHRILTTRQAARGLLALGEYFQRLRALSSSWATRQREPT*
>Iin04372.t1
MNLMSENLAMRPPTSTLNIFPSQPMHIEPPPSSSTPNTDNTRLAPAVAPSGSTRPSSEPSMDLTNHSQFQLPQPSKSIKKEGNRKGPASSDHDTPKSSDPKTLRRLAQNREAARKSRLRKKAYVQQLESCRIKLTQLEQEIQRARSQGVFFGGSLIGGDQQQGGLPIGPGSTSSEAAVFDIEYTRWLEEQQRLLTELRVATQEHLAENELRMFVDTCLAHYDHLINLKAMVAKTDVFHLISGAWKTPAERCFLWMGGFRPSEIIKVIVNQIEPLTEQQIVGICGLQQSTQEAEEALSQGLEALNQSLSDSIVSDSLSPASAQLPPHLSNFMSHMSLALNKLSALEGFVLQADNLRHQTIHRLNQLLTTRQIARCILAVAEYFHRLQALSSLWLARPRQD…
>Iin08145.t1
MASNEEGKSTKSDKPAQAAPEQSNVHVYHHDWAAMQAYYGPRVAIPQYYNSNVAPGHAPPPYMWGSPSPMMAPYGAPYPPFCPPGGVYAHPGVQMGSQSQGPVSQATPVVTTPLNLEAPANSPGNTDQGFMKKLKEFDGLAMSISNNKVGSAEQSSEPRNSQSSENDDSSNGSDGNTTGGEQSRRKRNREGSPTNDGKHSSQITPLLRDENEKPAAAMGTPVMPTAMDFPQPCHGAPREVWNEKEVKREKRKQSNRESARRSRLRKQAETEELSVKVDALVAENMTLRSKLGQLNDESEKLRLENEALLDQLKAAQTQATGKTENLISRVDKNNSVSGSKNVEHQLLHVSLRTDSVAAS*
>Iin04767.t1
MQEQATSSLAASSLPSSSERSSSSNPHLEIKEGVESDEEIRRVPEFGGEATGKETSGRESVSATGQDRTQITVGESQRKRGRSPAEKETKRLKRLLRNRVSAQQARERKKAYLSELENRVKDLENKNSELEERLSTLQNENQMLRHILKNTTGNKRGGGGSNADASL*
>Iin08946.t1
MNHKAIKKPLTRKFPSYFLSPLSSQTPKANRKPHKKKRENQEEDGSRREHQERGRYHQSGRWLTIDNNPPPPGFINQDGSSSFDFGELEEAIVLQGVKYRNDETKPLLFAGGGATTLEMFPSWPIRTHQTLPTESSKSGGESTDSGSANFSGKAESQQPESPMSSKQNHHLMIQHHNNNMANSSSTSGLPSTSRTLAPPKASEDKRKATTSGKLLDAKTLRRLAQNREAARKSRLRKKAYVQQLESSRIKLSQLEQELQRARSQGLFMGGCGPPGPNITSGAAIFDMEYGRWLEDDNRHMSEIRTGLQAHLSDNDLRMIVDGYIAHFDEVFRLKAVAAKADVFHLIIGTWMSPAERCFIWMAGFRPSDLIKILVSQMDLLTEQQLMGIYSLQHSSQQAE…
>Iin11121.t1
MEKSDKEKEPKTPPPSSSAPAPVTSQEPSSAVSAGMATPDWSGFQAYSPMPPHGYVASSPQPHPYMWGVQHMMPPYGTPPHPYVAMYPPGGMYGHPSLPPGSYPYSPYAMPSPNGMAEASGNTGSGIEGDAKQSEVKEKLPIKRSKGSLGSLNMIIGKNNEAGKNSGASANGACSKSAESASDGSSEGSDANSQNDSGSRHNGKDGETASDSAHGPPRNGSNQPVNQMVPIMPVSATGVPGPPTNLNIGMEYWGGHGSVPTTVSGVVVDGSQSQTWLQDERELKRQRRKQSNRESARRSRLRKQAECDELAQRADVLNGENASLRAEINKLKSQYEELIAENSSLKNRFSTVSSLEGVNLDKNEQEPETSTRQAVAETTRGSYNNSA*
>Iin08536.t1
MASFKMISSSTSRNSDLSRRNSSSASSSPTVRSNHLRRDPHADHSRISFVYGGCTDLTIHDYALASDSTAIDVDRSNGDRNSVNGGRKSVDDVWKEIASREKKTIMKEEAQEEDMMTLEDFLAKAAEMDDDDDEIDVKIPPERLNDGGDYTFDYPMMPQQQQHNPQGSITSGGTRRKRGRVMVEAMDKAAAQRQKRMIKNRESAARSRERKQAYQVELQTLAAKLEQENQQLLTEIEKKTKERYKKLMELLIPVDDEKPKPPSSRSLSRTHSLECFCLIQKISHETVRSR*
>Iin11855.t1
MNFKNNNMGNEQPPGDGGGGGALTRPALTRQGSVYSLTFDEFQSSLGKDFWSMNMDELLKNIWSAEETQAMAMAASTSGVVPLAGGQEVLPLQRQGSLTLPRTLSTKTVDQVWRDLSKDGNNGGGTNLTQAQSQSQNQSQRQQTLGEVTLEEFLVRAGVVREEPQIAAKDKGGYFGNDAYTGFSVQASPRVAPGLMGNLGVDTGNHLQVPGSSLPLNVNGARSTYQQPQQQQQQQQPAIMPKQSGFGYGTQIGQLNSAGIRGGLMGLGVGDQSLTNNMGLVQGAGAISVGAVSPVTPLSSEGIGKNNGDSSSLSPSPYMFNGGVRGRKSGTVEKVVERRQRRMIKNRESAARSRARKQAYTVELEAEVAKLKEENEELQRKQAKIMEMQKNQEMEMMNV…
>Iin09462.t1
MNTIPVELTGYFQYVSPEKYNNQTPIMESEYFNMPSSPTSSSSFYYINDLMNNNNNYSSSSNGQDLLTSNNSTSDDDHQQSMAIDERKQRRMISNRESARRSRMRKQRHLDELWSQVIRLRTDNHCLIDKLNRVSESHQLALKENAKLKEETSDLRQLISEIKSNNEEDNNFLRELEDSISNSRSDSSQMGRDI*
>Iin08806.t1
MNPMEKSDPPSDPHPNPNADPVHSSFHRRSRSDDMSMFMFMDPLISSSGAPPSSDDLPSDDDLFSSFIDVDSLSSNPHPPISSFPNPSNSVSGANPPPTSSSSRPRHRHSNSVDAGCAMYASEIMDAKKAMPPEKLSELWNIDPKRAKRILANRQSAARSKERKARYIQELERKVQSLQTEATTLSAQLTLFQRDTNGLANENTELKLRLQAMEQQAQLRNALNEALRKEVERMKMETGEISGNSDSFDMGMQQVQYSPSTFMAMPPYHGSINGQDMQMHGFNPNHPMDMSNSQSVSEFLQNGRLQGLEISSNSSSLVKSEGPSLSASESSSAY*
>Iin12135.t1
MGTHIDFNNLGGDASEVNGSNSNNQSKPLARQSSLYSLTFDELQSTLGEPGKDFGSMNMDELLKNIWTAEETQAIMTTTASIAAVQPSSGFAPGGNLLQRQGSLTLPRTLSQKTVDEVWKYLMSKDSGNGIGGTDAPERQQTLGAMTLEDFLLRAGVVKEDNTNECTQQNQNSSSGFYANNGASAGLGFGFGQPNQNNISFSGNNSTMIVNQAPGVGLKVGGTTQQQLQPHQQLLQQPHQRLPPTIFPKQANVAFAAPVNMVKKGSYEAADGPVNNNSGFAGMGRAGVTVASTSPGTSSAENNAWSSPVPVPYVFGRGRRSNTGQEKVVERRQKRMIKNRESAARSRARKQAYTLELEAEIENLKQLNQDLQRKQAEIMKTQNNELKESSKKRPWLAKT…
>Iin11676.t1
MEPSSLRPNQSSIQSEIERMPEAPRQRISHHRRARSDTFFSGESIDDLLLFDPSDVDFSSLDFLNAPTPQPQQQQQQQPSPMSVDSPPEETSSNGAAPPIPLPPGRHVRSFSVDSESDFFDDLTTTEDHHHFAAKLTSSRERKGHHHHRSNSMDGATSSGSFNIDSILAKDGGKKNMGMASDRLAELALLDPKRAKRILANRQSAARSKERKIRYTGELERKVQTLQNEATTLSAQVTMLQRGTSELNTENKHLKMRLQALEQQAELRDALNEALREELNRLKIAAGEIPQGNGNLYNRAQFSSQQSTMNQFENNKNQQMSTNGQASRPSFMDFAKRG*
>Iin09999.t1
MTRVEFSPPVGSSGISLSPFLALTLLEPISSCCSSSSSPSVPSSSSSGEVAANMTELEAAEALADLAQLAIMREQVFESAASWGSKGKRVRKRAKTESPPSDSLLKPADSETLPTPDLAEERAVKEEEEEVQPTSREVTKVPVKTEMNGETPKPNLASSLRCRSSGCGRSRQNLSEAEREERRIRRILANRESARQTIRRRQAMCEELSKKAADLSYENENLRREKDWALKEFQSLETINKHLKEQVSKSVNPETKEPEESPKPSQVEMSTSSTPYYFYNQNPYQLFCWPHVTQSSNPLVSPLETQNGFTAPFATSGGASTKTMTSQEQGNPADDNGQKTHFYVVPCPWFLPAPDQSSGVPFAFQDPQRAVSSNGHHIDDTSTKPVEVTKSLRSHLPTS…
>Iin08739.t1
MDKEKSPALPSGGLPPPSGRYSAFSPNGSGFAMKAESSFPPLTPSGSSSDANRFSHDISRMPDNPPKNLGHRRAHSEILTLPDDLSFDSDLGVVGAADGPSFSDETDEDLLYMYLDMEKFNSSATSSSQLGDPSEPAWRNELGSTSYLQSTPGTSSERPRIRHQHSQSMDGSTTIKPEMLMSGNEDVSGVDSKKAISAAKLSELALIDPKRAKRIWANRQSAARSKERKMRYIAELERKVQTLQTEATSLSAQLTLLQRDTNGLSVENNELKLRVQTMEQQVHLQDALNDALKEEVQHLKVLTGQGVSNGASVMNYGSFGSNQQFYPKNQSMHTMLAAQQLQQLQIHSQKQQQQQQQHQQQQQQQQQQQHQQQQQQQQYQFQQQQLYQLQLQQQQQRIQ…
>Iin11593.t1
MAKELGFFDSLVDDDLFFDFDPSIFTEAPSDEDLIRSSPDSGNSWIGEIEQLLMTDEDNHEQQNVLELDQESVSEFLADIFVDYPTSDSGSPVGLVTDNVPTVNSPAAGSNSDGFATGKGPEGSDDSEKEKADSPVEKKSYASNDSGNENQDEGEIDGDDDAMAKKRRRRVRNRDAAVRSRERKKEYVTDLEKKSKYLERECIRLGRMLECFVSENHSLRLCLQKGSGNASMMTRQESAVLLLESLLLGSLLWYLGDIICQFPRQHQTKSCFLPVEAEEPEKLVRSGRESSQVCNNYSGKSRRCKGSRPRMKHQVFVLVA*
>Iin10232.t1
MEMMSSSSSSTQVVSFRDMGMYEPFQQLSGWENAFNTISSNQNNNNQSSSTILEVEARAEADDNNKANYTSLYNSAEAEPSSNNDQDEDQINDKMKRRLAQNREAARKSRLRKKAHVQQLEESRLKLSQLEQELVRARQQGLCVRNSSDTSYLGPAGTMNTGIASFEMEYAHWLEEQNKRVSEIRTALQAHISDIELKMLVDICLNHYANLFRMKADAAKADVFFLISGMWRTSTERFFQWIGGFRPSELLNVVMPYIEPLTDQQLLEVRNLQQSSQQAEEALSQGLDKLQQGLVENIAVDIRVVESVNHGAQMASAMENLQALEGFVNQADHLRKQTLQQMSKILTTRQSARGLLALGEYFHRLRALSSLWAARPREHT*
>Iin13112.t1
MASSSSTYRSSSSSDGGNPSDSVVAVDERKRKRMLSNRESARRSRMRKQKHVDDLTAQINQLSSDNRQILTSLTVTSQLYMKIQAENSVLTAQMSELSTRLESLNEIVDLVTTTNGGAGFGGVDQIDGCGFDDRTVGINSDGYYDDMMSGVNPWGG*
>Iin14806.t1
MGTHINFNNLGGGGGGPPGGEGINQMKPTNTVNPLARQSSVYSLTFDELQSTLGGPGKDFGSMNMDELLKSIWTAEEAQAMAMTSSAATAVAQPGGGIPGGNLQRQGSLTLPRTISQKTVDEVWKCLITKDGNNVNMGGSSGGGGESNAPQRQQTLGEMTLEEFLFRAGVVREENCSHQLDQVSGNNNNGFYGNNGAARGLGFGFGQPNQNGITFNNGTNDSMISMNQPHGLGLKVGGTMQQQPQQQFQQHSHQQLQQLNQPHPQQRLPQTIFPKQANVAFAAPAGMVNKNFAGAANNPVNNNNGLASFGGAGVTVAATSPGTSSAENNSLSPVPYVLNRGRRSNTGLEKVIERRQRRMIKNRESAARSRARKQAYTLELEAEIEKLKKVNQELQRKQV…
>Iin15518.t1
MADTSSRTDASTDGDTDPRDLGSERGQRMLAAASDSSDRSKDKLDQKTLRRLAQNREAARKSRLRKKAYVQQLENSRLKLTQLEQELQRARQQGVFISSSGDQAHSTGGNGALAFDAEHSRWLEEQNRQMNELRSALNAHAGDTELRIIVDGVMAHYEELFRIKSNAAKNDVFHLLSGMWKTPAERCFLWLGGFRSSELLKLLANQLEPMTERQVLGINSLQQTSQQAEDALSQGMESLQQSLADTLSSGTLGSGSSDNVASYMGQMAMAMGQLGTLEGFIRQADNLRLQTLQQMIRVLTTRQSARALLAIHDYSSRLRALSSLWLARPRE*
>Iin13118.t1
MASSSSTYRSSSSSDGGNPSDSVVAVDERKRKRMLSNRESARRSRMRKQKHVDDLTAQINQLSSDNRQILTSLTVTSQLYMKIQAENSVLTAQMSELSTRLESLNEIVDLVSTTNGGAGFGGVDQIDGCGFDDRTVGINSDGYYDDMMSGVNPWGG*
>Iin13155.t1
MLSSAKHKINHSAFSVSSSSSSLSHSLSQAKNMTQVTMEEVWKEINLASVHQHRQLNIDRETMLRNQNPNNSIFQDFLNKPLNHEPPPSSSSTHHGSLLLPPATVLSLNPHSVNTHFEESARFGCFGKKRGQNSDESRGDRRHKRMIKNRESAARSRARKQECVSPNSYHLFKFTHIQTSWSL*
>Iin15009.t1
MSLQRTNENSSSSSSPKKHKTEESDEELLMVPDMEAAGSTGVQSSSADDGVNNPEIDQNQNGTSTAKRRRGRNPVDKEYRSLKRLLRNRVSAQQARERKKVYVNDLESRANELQNNNDQLEEKISTLMNENTMLRKMLINTRPKADDNH*
>Iin13312.t1
MDDGEVEFSNNEALSNTNMPEFPPNSCSMDSFFDELLKDSHACTHTHTCNPPGPENTHTHTCLHVHTKILPAQSEDKETTDDTSESSGKKSKKRPLGNREAVRKYREKKKAKAASLEDEVIRLRAVNNQLMKRLQGQAALEAEVTRLKCLLVDIRGRIEGEIGAFPYQKPAATNTPFSYTMHPCNMPCDVDNLYCLQNGNSGEGTLMNEQGLNGCDFDQLQCLGDQNLAGCSNGNGTFSVNATGANKRKGGTHAARAV*
>Iin15659.t1
MTESTSVIAHPPEMADLNPNMLSDSEMISIPPLDPIFLSPSDPMSDLNFLLDDENGDFADFDFSLYDSDDFFNFSLDAEAPVVISEELGSSGDQSPEAIGSHANTDSPETRNVDGGSEGRSDSVHSQVSSQGSKTFASGACDTVDALSSPDSTSQGPHQKSSSVSKRKKEKGDSGGEYRSFKYQKSEDTKSAAPVEEDDDKKKVRQIRNRESAQLSRLRKKQYVEELQGKVKSMSSTIAELNGKISYVMAENAALKQQMAAASGAPPMNPYMAAPLPYQWMPYPPYPVRAYGSQTPLVPIPKLNPKPVSGCRPKKAESKKNEGKSKLKKVASISFIGILFFIFLFGTLVPFMNGGDSGSFGGLSMYEGRRYYDYHKGKVLMVGDGFDIRRESGTYEGNI…
>Iin17251.t1
MAEPITEEPPPAPDPKPTLLPSDFDSISIPPLDQFYHSSSDQIPIGELMADLGFPIDGDFELTFDGTEDLYLPAENETFLIPENASIQEHFGDFTPESEASVISGDCVPKDAADKSLHRLPSTSGCCDRESPSDSDDRCSGAERVLDLPTPLSSQGSGNCDSDVSEATNESSPKSGNVVVDQKVKVEEAATTSVTKRKKEIEEDMSDESRNSKYRRSGEDADASAVTGEEDEKKRARLMRNRESAQLSRQRKKHYVEELEEKVRNMHSTITDLNGKISYFMAENATLRQQLGGNGMCPPPPPMGMYPPMAPMPYPWMPCPPYMVKQQGSQVPLIPIPRLKPQNPLGSSKAKRSESKKSETKTKKVASISFLGLLFCLFLFGALAPAVNVNYGGISVAFY…
>Iin17238.t1
MGSLRGSIEEPISHSLPRQNCLYSLKLHEVQNHLGSSGKPLGSMNLDELLKSVWSAEANQPPEATEHGICRQGSLTLPRDLSKKTVDEVWRDIQQDENGSSANPHGERIDNNKQPTLGEITLEDLLLKAGVVTETIVPQNVVNVASNGEWAQYHQPQHQHQGFMPYPVCEMQEMVSPTTLMMGGLSDTPQAHGRKRVASSGGDIVEKTVERRQKRMIKNRESAARSRARKQAYTHELEIKVSSLEEENEKLRRLKEAEKILPSEPPPDPKWKLRRTSSASF*
>Iin19826.t1
MGGADTSMMQRANSSSATSSSSSIPRQSVPISHNQHLNPALIRSQQFRQPFSAGNNGGNRVGAPPPIPPVSPYSQIPATLQPKHSRSMSQPSSFFSFDSLPPLNPSPPISVSVEERNGAGFSPSLPPSPFTVCHSTSRAGDGENLPPRKSHRRSNSDVTFGFSSMMAQSQKSPPLIPSKSLERSISGGEVSGWSSLVKEEPGEGFFRGRKSESEAMDDVFTAYMNLDNIDVLNSFGGEDGKTGDETVEEMESSRGSGTRKTNGGSTSDSEGESSASGNVKVAATSSGVKRRAGGDIAPTSRHYRSVSMDSCFMGKLNFGDESSLKLPPSSAKVSPTNSGEGNSSAFSVEFGNSEFTAAEMKKIAADEKLAEIVMADPKRVKRILANRVSAARSKERKTR…
>Iin17113.t1
MAQLPPKIPNMTPHWPDFSSQTLSHFPTPNATASAAVQNPSWVDEFLDFSASRRGSHRRSISDSIAFLEAPIVTSHVSVENQHFDRFDDDQFMSMFTDDDDLPHNNPHHNNNNNVGPTGSSSNTSTPSGHNSFNDDKEPPSDHNMKDNTIKNNSNDEVQSQCKTEPEDGTASNNNSGDSSGNRILDPKRVKRILANRQSAQRSRVRKLQYISELERSVTSLQAEVSVLSPKVAFLDHQRLLLNVDNSALKQRIAALSQDKIFKDAHQEALKREIERLRQVYQQQSLKKIENANHSPATGTEATTVVDINPSIEIEQLFNV*
>Iin16704.t1
MGNGEEPKLTKSDKPSSPADQTNVHVYPDWAAMQAYYGPRVAMPPYYNSAMAASGHPPPPYMWNPQHMMSPYGTPYAAVYPHGGGVYAHPGIPMGSQPQGQKAPPLSTPGTPLNIDTPTKSTGNTDNGLMKKLKEFDGLAMSLGNGNSENNVDERKRSRNSSETEGSTDGSDGNTTGADEPKLKKSREGTPTKDGKHLVQSSSFRSVSPSSGDNGVKPVQGTGAIVSPGVSANSNPFMSQSLAMVPPETWLQNERELKRERRKQSNRESARRSRLRKQAETEELARKVEALTAENMALRSELNQLNEKSDKLRGANASLLDKLKSSEPEKRVSGNMLSRVKNSGTEDNKNKNQGDNESNSTSKLHQLLDTKPRADAVAAG*
>Iin19186.t1
MTTEGSFDSVLGVHVKEDKDNGIGEIHDLDAGEQSLAGSYAVKLSGKGQRIRGKDPAEKESSRMKRLLRNRVSAQQARERKKVYVNELEKRVKDLEAKNTEFEEKLSTLQKENHMLRHIIKNSQAAVEDNFQLHNFGPLRT*
>Iin18260.t1
MDKEKSPAPCGGLPPPSPSGRCSAFSDTGPIGHGSDANRLSHDMSRMLDNPPKKIGHRRAHSEILTLPDDLSFDSDLGVVGTNADGASFSDETEEDLLSMYLDMDKFNSSATSSAQVGEPSGLAWKSELMMHTGSTSNPQNTVGSFGERPRVRHQHSHSMDGSLNINEMLMSGNEDDSVVDAKKSMSATKLAELALIDPKRAKRIWANRQSAARSKERKTRYIFELERKVQTLQTEATTLSAQLTLLQRDTNGLTVENNELKLRLQTMEQQVHLQDELNEALKEEIQHLKVLTGQVASNGASAMNYGSIGSNQQFYSNNQSMQTTLAAQQFQQLQIHSQKQQQQQQQQQQQQQQQQFQFQQQQLQQLLHHRLRQQEQQNGSAEMRKQKPFQGQNES*
>Iin17283.t1
MEDPSNAKSNQCPPLANPAPSPAPFRGPYHRRAHSEVQFRLPEDLDLSEPFGGFDELGSEDDLFCSYMDIEKLGSGSGSASDSAGPSAPRSDNPFSAENGSGGRDEAGNSRPRHRHSLSVDGSSSLESIEAKKAMAPDKLAELWVVDPKRAKRIIANRQSAARSKERKARYILELERKVQTLQTEATTLSAQLSLFQRDTTGLSSENTELKLRLQVMEQQAKLRDALNDQLKKEVERLKFATGEVSPADAYNLGMAHMQYSQQQPQHQSFFQHHQQQTDAQNLQQMTHQFHLFQPNNNQNPNITSSASRQNPPTGHQLMHHATSNASPQSHSYSEAMHEDPLGRLQGLDISSCGRGSNFGRSDTVSESSSTI*
>Iin17769.t1
MVVRETEMMSEREVESSTAQARHNGGAGGENHPFSSLGRQSSIYSLTLDEFQHALCENGKNFGSMNMDEFLVSIWNAEENNNNQQAAAAASHSVPPNHNGFSNNNNNNGGAESGVFGGGSSGNQGANKRPGIVKQPSLPRQGSLTLPAPLCRKTVDEVWSEIHRVGGGGGGGGGGADSNGRSSSSNGQNNAQNGGETAARQPTFGEMTLEDFLVKAGVVREHPTNPKPNPNPSQNPSSVIPATTQQQQQLYGVFQGAGDPTFPGQAMGVGDPSGYGKRTGGGGYQQQAPPVQPGVCYGGGGGFGASGQQMGMVGPLSPVSSDGLGHGQVDNIGGQYGVDMGGLRGRKRVVDGPVEKVVERRQRRMIKNRESAARSRARKQAYTVELEAELNQLKEENAQ…
>Iin19825.t1
MDRHAEIAPLNTSFFNSNQFPSPCGNGGAESGKRAGMPPTRRSSLPPLPPYSQIPKTRQSIGSQNFIPGASLPQSISQPSPLFSFGAFPPMSSSPSSNNKAALPPLPFTRPTTSGASGSSLPPRKVHRRAYSDNVSVLNSLMPLSDMRLMYSEPIEMPVGVTKSNEGHKAKKSRGEVADFMDEYVTAYDELDDVSDGDDDDVEIIIGDWEDERRATSGVKRRAGKEIAPSGICSRSVSLDFTLNGMSTFESPELPPSPGNASGLEIQQGVFSVAEMETIESSEKLKGLAVSDPKHVKRILANRKSAARSKEKKTRHLNELRGRVEALQKEAAKLSANNMLLDRSKSEVDEENKQLRIRVQGLEDQAKLRDALINQLAGEVQRLKVATGEVVQNLSRFDG…
>Iin17476.t1
MNSVFSVDDLTDSFWQPPAPAQAPVPGAVPGDGMTRSQSEWALQKILEEISVPAGSSISASSVTDNAIGRLSSQIQSEPSISRPEEASSDIADVVEIQKPRNVRRLAGSRNRAPSSDPPSSVEIDPKQYQAILKSKLELACAAVALRVATVKPEDSSASSGNQKQPSPVGSQTQGSVVAQMSPALSSVTAAPSIGAQNKPDSQVRQATSGSSRDDSDEEDLDGDTETTEDADPADVKRARRMLSNRESARRSRRRKQEQMNELDTQVGHLRTEHSTLLKRLSDMNQKFDTAVVDNRILKADIETLRTKVKMAEETVKRVTGMNPLLLARPNSIPFNSTRTDSSQQSLNHIPKPSIQDSTSTIPNQRLENNNIANNTVVPLNMSPVISTGLKNSTKVHPL…
>Iin17841.t1
MSSNEMEKSSKEKEPKTPPSSSSAPPSSQEPSSAVSAGMATPDWSGFQAYSPMPPHGFVASSPQPHPYMWGVQHMMPPYGTPPHPYVTMYPPGGMYGHPSMPPGSYPYSPYAMPSPNGMTEASGNTTGVTEGDAKQSEVKEKLPIKRSRGSLGSLNMITGKNNEPGKNSGASANGAYSKSGESASDGSSDGSDGNSQNDSGSGQDGKDASENGGSANGPRNGSVGTPMQPVSQTVPIMPMTAAGVPGPPTNLNIGMDYWGAPTSGAIPGMHGKASTPVPGVVSRDGGHSQPWIQDDRELKRQRRKQSNRESARRSRLRKQAECDELAQRAEVLNEENASLRAEINKLKSQCDELTSENTSLKDQLLSFPPLEGINMDKEDQEPDTNQTGIAETKVDSYE…
>Iin23519.t1
MEDGELEFSNQEVFSSSDMGELPPSNCSIDSFFDGLLMDSHQAACTHTHLCNPTGPENTHTHTCFHVHTKILPEDSDEKVSTDDTAESCGKKGDKRPLGNREAVRKYREKKKAKAASLEDEVSRLRAVNQQLVKRLQSQATLEAEVSRLKCLLVDLRGRIDGEIGSFPYQKPMAANIPSFSHMMNPCNVQCDDDAYCPQDGFGGNSQEGASINDQGLSGCDFDQLQCMANHNLVGNGNASFNNGSASNRRRGGHRAPKAV*
>Iin23415.t1
MGSGINLKNYVDGVSEISQKQPTMGTGLPLTRQNSVFSLTFDEFQNSWGGGIGKDFGSMNMDELLKNIWTAEESHSMMGNNTCFNNVNSGNSGNTVTNNGYNNGGVSVGVGGEVGGFFTGGSLQRQGSLTLPRTISQKRVDDVWKELMKEDDIGNGLGNGGASGIPQRQQTLGEMTLEEFLVRAGVVREEPQPVERLDNFNGGFYGFGGNAGLGSARNGFGPNQPHDFSGNGAAVRTDLLTTQTQPLQMQQPQKMHQQQQLIQKPEIPFAKQTTITFSNTVDADNRPQPATQCQEVKPSILGIREHTMNNNLLQAVDFKTGVTVAAVSPGSQMSPDLTPKSTMDASLSPVPYMFGRGRKTGAVLEKVIERRQKRMIKNRESAARSRARKQAYTLELEAE…
>Iin20333.t1
MQPSTNIFSLHGCPPSYLSHFPTTSPFRASGQNPNPFYSFQTCVNTPQFMSSNSSTSDEAEENQRDIMNERKQKKKISNRESARRSRMRKQRQLDDLWSQVMWLRNENHQLLRKLNRVLESNDKIIEENAQLKEETSELKKMISDMQLQNQSPFSW*
>Iin23681.t1
MGTSEEKTPFKPSKPASSAQDVPPTPYPDWSNSMQAYYGGGGTPNPFFPSPVGSPSPHPYMWGAQHHMMPPYGTPVPYPAMYPPGTVYAHPGMPMPPTSGQTNKETVKDQPPGKKSKGSLKRKGEGGEKAPSGSGNDGVSQSEESVTAGSSDENDENANHQEQGSVRKPSFGQMLADASSQSNTTGEIQGSVPMKPVAPGTNLNIGMDLWSSQAGVAVKDERELKRQKRKQSNRESARRSRLRKQAECEQLQQRVESLTNENQSLRDELQRLSGECEKLKTENNNIQDELLRVHGPEAVANLEQSAAGSKDGEGTN*
>Iin23482.t1
MESSSSGTTSSAIQTSSGSEENLMEQRKRKRMLSNRESARRSRMKKQKLLDDLTAQVNQLKKENNEIVTSVSITTQHYLTVEAENSVLRAQLDELSHRLESLNDIIDFLDNTNGISSHGFF*
>Iin23936.t1
MGDTEKCNSEMMQRLHSSFGTSSSSIPKQPLSLNQQQLELNPNFIRSTQFPQFSMPFSDSGKRIGVPPSHPNFIPPTSPYSQIPTTRQQQQPGSLNFSPGPTHSRSMSQPSSFFSFDSLPPLSPSPFRDHDVSMEDRDSGGFNSNTTPSSLLPPSPFTRCNSTSSRVVAESLPPRKSHRRSNSDIPTGLTSIPPRPLERSISGGECADWSKTTPFVKKESSCDRQGLGEREAMDDLFSAYMNLENIDVLNSSEADDSKNGNENRDDMESSRASGTKTNGSDTEGESSSVNESGNNLNSSGEKRESVKRRAAGGDIAPTTRHYRSVSVDSCFMEKLSFGDESLKPPPSPGTMSRKVSPTNSVDGNSGAAFSIEFKNGEFTAAEMKKIMANDKLAEMAMSD…
>Iin27395.t1
MDSQRGIVEDPKSQSLNRQGSLYSLTLDEVQNHLGSSGKALGSMNLDELLKSVCSVEANQTSSLAINGAAPTQEGLSRQGSLTLPRDLSKKTVDEVWKDIQQNKNGGSAHERRDKQPTLGEMTLEDLLLKAGVVTETISGSNHDGPGGGGPGASAGSGAGIGQNIAPVAPWVQYHQLPSMPQPQSFMPYPVSDMQAMVSQSSLMGGLSDTQTPGRKRLASGEVVEKTVERRQKRMIKNRESAARSRARKQAYTHELEIKVSRLEEENERLRRQKEVEKILPSAPPPDPKRQLRRTSSAPF*
>Iin24297.t1
MMSSSSPTQLASLRDMGIYEPFQQIVSWGNVLKSDINDHSPNTASSSVIQVDARTDDHNNIIKSNYASSSHNQIEVEPYSNDHQDDDDGRIHDKMKRRLAQNREAARKSRLRKKAYVQQLEESRLKLSQLEQELEKAKQQGLCVRNSSDSSYLGPSGSINTRIAAFEMEYAHWLEEQSKRVSEMRAALQAHISDVELRMLVESCLNHYANLFRMKSDAAKADVFFLISGMWRTSTERFFQWIGGFRPSELLNVVMPYLQPLTDQQILEVRNLQQSSQQAEDALSQGIDKLQQSLVENIVIDAVNESTDYPPHMAAAIENLQALEGFVNQADHLRQQTLQQMAKILTTRQAARGLLALGEYLHRLRALSSLWAARPREPT*
>Iin27377.t1
MEETHTPDTDPPSFSSDSMAIPPPPPFGYSFYNSSSDQALLGNSISDLRFSIYGDGDFELTFDDLYFPSENESFLIPVDATNREISGGFTPVLGGISGDCVNDHMNTNCAVLPTDSDCSATAQSVSLSTADCVAHVSEATIVSSSSSTESVKVVVDQKLKVEEEEEEEEEATTCKTSTTKRKKKNEDEDTSKESRSNKYMRTDEDGGDEEDDDEKRNARLIRNRESAQLSRQRKKHYVEELEDKVKNLHSLITDLNSKVSYFMAENATLREKVGPGKSMRWPRHQPPSPPGMYPPLAPMPYPWMPFPAYMVKPQGSQVVPLLPIPRLKPQRSVGKVKKSEAKTKKAVASVSVLGLLFCLFLFGALAPVVNYEGIGGGFYGEYDRLRGRVLDVSVNSTSR…
>Iin27154.t1
MHIVFSVDDLTESFWPPPAPVPSPGSAPAPAQNMADGMTRSQSEWAFQRLLREMSGSDESPTTTTNAIERSPPPVQSEQSLSTVDETADVVEIQKPPQSHRLPADDQGNRNRNRARSSDPLDSAGVDPNQYHAILKSKLDLACAAVARRVGTVKPEDSSASAGNQKQSLPVPSQAQGSLVAQTSPAASSVRSVPSTTILKKPDVPARQTTSISSRDDSDDDDLDGDTETADNGDPTDVKRARRMLSNRESARRSRRRKQEQMNEFDTQVGQLRSEHSTLLSRLSDMNHKYDAAAVDNRILRADIETLRTKVKMAEETVKRVTGVNPLHWARPNMGIPLNNTRSDSSRIPPNSSHILKPAIPSTTASGLAPNQSVERASFLLEQVNREDMQNQFATNPNL…
>Iin25294.t1
MQSSFKTVPFNPDFYSQASFFFRGDSCLEEFHQPANGFHHDEAVGLSPNVTIASNNLHYTTFDTVMECGFRERLEGEEECLDTGQLVYPRGTRLVGGVGGEVNSSLEKWCDSVSAMADNSQHTDTSTDIDTDDKSQLNGVHQGMLLATNCSDQSKVKSSEQRALRRLAQNREAARKSRLRKKAYVQQLENSRIRLAQLEEELKRARQQGCSVETGVSRDNTHLAAGNGVFSFELEYARWMEEHQRMINDLRAGVNSQLGDSELRVLVDAVMSHYDEIFRLKGIGTKVDVFHMLSGMWKTPAERFFMWLGGFRSSELLKILGNHVDPLTDQQLIGICNLQQSSQQAEDALSQGMEALQQSLLETLSSASMGPNSSANVADYMGHMAMAMGKLGTLENFLR…
>Iin24578.t1
MGSSTSGNCSSISTTGLQNSGSESDLRQRDLIDERKRKRKQSNRESARRSRMRKQKHITDLTAQVAHLRKENSQIVAGIAVTTQHYVAIEAENSILRAQLSELNHRLNSLNEIVDFVESPSSAATGGFGMETGQGGGGVIDCGGGGGDHSQTRERHQGDYKRLVTMEM*
>Iin26028.t1
MSVFGSETSTFHVFNPELETQTQPQTYMHETAVEANAPVGRQNSILSLTLDEIQMKSGKRFGAMNMDEFLANLWTTVEENDNGGAGAHHDGEKPNVPPRQGSLSVPVPLCKKTVDEVWFEIQNGVQQQQQQPPSSTSGQNSDEDIRRQQTLGEITLEDFLVKAGVVQEPMKRTMRMASSDFGYNPEFGAGLHCQTQNNYGDNRPVYNENRPFYTVLGESSSCMTGNGRSNQYLTGLDAFRIKKRIIDGPPEILMERRQRRMIKNRESAARSRARRQAYTVELELELNQLTEENMKLKKIVVMNRSTQITKEKNGDKLRRIRRMASAGW*
>Iin27903.t1
MGSLQRQTSPDSDNDPRYASVTDERKRKRMISNRESARRSRMRKQKQLGDLINEVTVLKNDNSKITEQVDAATRKYVEMESKNDVLRAQALELTDRLRSLNSVLEMVEEISGQALDIPEIPESMQNPWQMPCPMQPIMASADILSGLAIVI*
>Iin27527.t1
MAQLPPKIPTMTSTTTPHWPDFSSQKLPSIAATAAATAATAGQQNPSWMDEFLDFSATRRGTHRRSISDSIAFLEAPSSGVGNHHFDRFDDEQFMSMFNDDVHQNHHNNHNNHHNSVNGNVGPTRSSSNTSTPSDHNSLSDDDNKEPPPSDHNHMDTTANHNNVAGNNYNESDEVQSQCKTEPQDGPSSANQNSGGSSGNRIHDPKRVKRILANRQSAQRSRVRKLQYISELERSVTSLQTEVSVLSPRVAFLDHQRLLLNVDNSAIKQRIAALAQDKIFKDAHQEALKREIERLRQVYHQQSLKKMENNVSDQSPADIKPSVDKEQLLNA*
>Iin26861.t1
MDEEEVEVLDGTSGGCSHTHSCNPPGPDDASHSHTCFHTHTHLIIPDPQDNDHFDSSSNKRRSCGNREAVRKYREKKKARTAYLEDEVKRLQSMNEHLLRKLQSQEMVETEIIRLRTLLVEMQGKIDDELGGCSFRKQCNGSAFVFKEDGCNVATRNVLCEVARVECEEGKALHEPIHSFVPHSPPFSR*
