# Supplementary material for: Identification of the bZIP gene family and regulation of metabolites under salt stress in isatis indigotica
Source: Front Plant Sci. 2022 Oct 4;13:1011616. doi: 10.3389/fpls.2022.1011616 (PMC9576947; doi:10.3389/fpls.2022.1011616)
Supplement: Supplementary file 1 [file DataSheet_1.zip › Supplementary/Supplementary Table 4.xls]

## Sheet: plantCARE_output_PlantCARE_3116
The list of cis-elements of IibZIP genes promoter.
Iin00245.t1	938	978	auxin-responsive element
Iin00717.t1	33	73	auxin-responsive element
Iin00717.t1	178	218	auxin-responsive element
Iin00935.t1	1800	1840	auxin-responsive element
Iin01138.t1	1386	1426	auxin-responsive element
Iin01320.t1	938	978	auxin-responsive element
Iin02491.t1	1211	1251	auxin-responsive element
Iin02491.t1	1720	1760	auxin-responsive element
Iin19825.t1	396	436	auxin-responsive element
Iin04372.t1	1930	1970	auxin-responsive element
Iin04381.t1	844	884	auxin-responsive element
Iin04644.t1	967	1007	auxin-responsive element
Iin04644.t1	1338	1378	auxin-responsive element
Iin08739.t1	330	370	auxin-responsive element
Iin08739.t1	1531	1571	auxin-responsive element
Iin08806.t1	1085	1125	auxin-responsive element
Iin09999.t1	764	804	auxin-responsive element
Iin10232.t1	1715	1755	auxin-responsive element
Iin11593.t1	701	741	auxin-responsive element
Iin11676.t1	939	979	auxin-responsive element
Iin11855.t1	1633	1673	auxin-responsive element
Iin12135.t1	462	502	auxin-responsive element
Iin13155.t1	534	574	auxin-responsive element
Iin15518.t1	515	555	auxin-responsive element
Iin16704.t1	1699	1739	auxin-responsive element
Iin17251.t1	121	161	auxin-responsive element
Iin17283.t1	1834	1874	auxin-responsive element
Iin17476.t1	1343	1383	auxin-responsive element
Iin17769.t1	83	123	auxin-responsive element
Iin18260.t1	58	98	auxin-responsive element
Iin18260.t1	1501	1541	auxin-responsive element
Iin18260.t1	1964	2004	auxin-responsive element
Iin19826.t1	459	499	auxin-responsive element
Iin23519.t1	1433	1473	auxin-responsive element
Iin24297.t1	1319	1359	auxin-responsive element
Iin26028.t1	1828	1868	auxin-responsive element
Iin26861.t1	1320	1360	auxin-responsive element
Iin27154.t1	437	477	auxin-responsive element
Iin27377.t1	1606	1646	auxin-responsive element
Iin27377.t1	1901	1941	auxin-responsive element
Iin27903.t1	1110	1150	auxin-responsive element
Iin27903.t1	1786	1826	auxin-responsive element
Iin00881.t1	93	133	cis-acting element involved in defense and stress responsiveness
Iin00881.t1	771	811	cis-acting element involved in defense and stress responsiveness
Iin01138.t1	1898	1938	cis-acting element involved in defense and stress responsiveness
Iin01163.t1	1197	1237	cis-acting element involved in defense and stress responsiveness
Iin02664.t1	807	847	cis-acting element involved in defense and stress responsiveness
Iin02664.t1	1629	1669	cis-acting element involved in defense and stress responsiveness
Iin03144.t1	559	599	cis-acting element involved in defense and stress responsiveness
Iin03146.t1	569	609	cis-acting element involved in defense and stress responsiveness
Iin19825.t1	240	280	cis-acting element involved in defense and stress responsiveness
Iin04381.t1	1099	1139	cis-acting element involved in defense and stress responsiveness
Iin04644.t1	1496	1536	cis-acting element involved in defense and stress responsiveness
Iin04767.t1	1509	1549	cis-acting element involved in defense and stress responsiveness
Iin08806.t1	1039	1079	cis-acting element involved in defense and stress responsiveness
Iin09462.t1	899	939	cis-acting element involved in defense and stress responsiveness
Iin09462.t1	1298	1338	cis-acting element involved in defense and stress responsiveness
Iin10232.t1	717	757	cis-acting element involved in defense and stress responsiveness
Iin11593.t1	318	358	cis-acting element involved in defense and stress responsiveness
Iin11855.t1	948	988	cis-acting element involved in defense and stress responsiveness
Iin12135.t1	1847	1887	cis-acting element involved in defense and stress responsiveness
Iin13155.t1	87	127	cis-acting element involved in defense and stress responsiveness
Iin13155.t1	992	1032	cis-acting element involved in defense and stress responsiveness
Iin15518.t1	1554	1594	cis-acting element involved in defense and stress responsiveness
Iin15518.t1	1848	1888	cis-acting element involved in defense and stress responsiveness
Iin15659.t1	327	367	cis-acting element involved in defense and stress responsiveness
Iin15659.t1	1598	1638	cis-acting element involved in defense and stress responsiveness
Iin15659.t1	1954	1994	cis-acting element involved in defense and stress responsiveness
Iin16704.t1	993	1033	cis-acting element involved in defense and stress responsiveness
Iin17238.t1	1941	1981	cis-acting element involved in defense and stress responsiveness
Iin17251.t1	914	954	cis-acting element involved in defense and stress responsiveness
Iin17251.t1	1243	1283	cis-acting element involved in defense and stress responsiveness
Iin17283.t1	42	82	cis-acting element involved in defense and stress responsiveness
Iin17283.t1	1165	1205	cis-acting element involved in defense and stress responsiveness
Iin17476.t1	215	255	cis-acting element involved in defense and stress responsiveness
Iin17476.t1	730	770	cis-acting element involved in defense and stress responsiveness
Iin17476.t1	755	795	cis-acting element involved in defense and stress responsiveness
Iin17841.t1	1466	1506	cis-acting element involved in defense and stress responsiveness
Iin18260.t1	633	673	cis-acting element involved in defense and stress responsiveness
Iin18260.t1	1520	1560	cis-acting element involved in defense and stress responsiveness
Iin23681.t1	788	828	cis-acting element involved in defense and stress responsiveness
Iin23681.t1	1403	1443	cis-acting element involved in defense and stress responsiveness
Iin23936.t1	179	219	cis-acting element involved in defense and stress responsiveness
Iin24297.t1	2000	2040	cis-acting element involved in defense and stress responsiveness
Iin24578.t1	543	583	cis-acting element involved in defense and stress responsiveness
Iin25294.t1	556	596	cis-acting element involved in defense and stress responsiveness
Iin27154.t1	1831	1871	cis-acting element involved in defense and stress responsiveness
Iin27154.t1	1921	1961	cis-acting element involved in defense and stress responsiveness
Iin27395.t1	1218	1258	cis-acting element involved in defense and stress responsiveness
Iin27903.t1	1552	1592	cis-acting element involved in defense and stress responsiveness
Iin00881.t1	1215	1255	cis-acting element involved in gibberellin-responsiveness
Iin01163.t1	389	429	cis-acting element involved in gibberellin-responsiveness
Iin01163.t1	1573	1613	cis-acting element involved in gibberellin-responsiveness
Iin08536.t1	118	158	cis-acting element involved in gibberellin-responsiveness
Iin08806.t1	1145	1185	cis-acting element involved in gibberellin-responsiveness
Iin08946.t1	634	674	cis-acting element involved in gibberellin-responsiveness
Iin14806.t1	1152	1192	cis-acting element involved in gibberellin-responsiveness
Iin16704.t1	475	515	cis-acting element involved in gibberellin-responsiveness
Iin17769.t1	960	1000	cis-acting element involved in gibberellin-responsiveness
Iin17769.t1	1540	1580	cis-acting element involved in gibberellin-responsiveness
Iin26861.t1	1851	1891	cis-acting element involved in gibberellin-responsiveness
Iin27154.t1	699	739	cis-acting element involved in gibberellin-responsiveness
Iin27395.t1	799	839	cis-acting element involved in gibberellin-responsiveness
Iin04767.t1	1159	1199	cis-acting element involved in light responsiveness
Iin08145.t1	1843	1883	cis-acting element involved in light responsiveness
Iin08739.t1	1373	1413	cis-acting element involved in light responsiveness
Iin09462.t1	1984	2024	cis-acting element involved in light responsiveness
Iin09999.t1	715	755	cis-acting element involved in light responsiveness
Iin15009.t1	1806	1846	cis-acting element involved in light responsiveness
Iin15518.t1	142	182	cis-acting element involved in light responsiveness
Iin17238.t1	1411	1451	cis-acting element involved in light responsiveness
Iin17251.t1	95	135	cis-acting element involved in light responsiveness
Iin17769.t1	631	671	cis-acting element involved in light responsiveness
Iin23681.t1	689	729	cis-acting element involved in light responsiveness
Iin26028.t1	1385	1425	cis-acting element involved in light responsiveness
Iin00935.t1	1010	1050	cis-acting element involved in low-temperature responsiveness
Iin01163.t1	1081	1121	cis-acting element involved in low-temperature responsiveness
Iin03144.t1	1184	1224	cis-acting element involved in low-temperature responsiveness
Iin03146.t1	315	355	cis-acting element involved in low-temperature responsiveness
Iin19825.t1	524	564	cis-acting element involved in low-temperature responsiveness
Iin04381.t1	1256	1296	cis-acting element involved in low-temperature responsiveness
Iin04381.t1	1435	1475	cis-acting element involved in low-temperature responsiveness
Iin04644.t1	1200	1240	cis-acting element involved in low-temperature responsiveness
Iin04644.t1	1736	1776	cis-acting element involved in low-temperature responsiveness
Iin04767.t1	1195	1235	cis-acting element involved in low-temperature responsiveness
Iin04767.t1	1888	1928	cis-acting element involved in low-temperature responsiveness
Iin08145.t1	1601	1641	cis-acting element involved in low-temperature responsiveness
Iin08739.t1	518	558	cis-acting element involved in low-temperature responsiveness
Iin08739.t1	539	579	cis-acting element involved in low-temperature responsiveness
Iin08739.t1	548	588	cis-acting element involved in low-temperature responsiveness
Iin08739.t1	570	610	cis-acting element involved in low-temperature responsiveness
Iin08739.t1	590	630	cis-acting element involved in low-temperature responsiveness
Iin08739.t1	663	703	cis-acting element involved in low-temperature responsiveness
Iin08739.t1	678	718	cis-acting element involved in low-temperature responsiveness
Iin08739.t1	688	728	cis-acting element involved in low-temperature responsiveness
Iin08739.t1	750	790	cis-acting element involved in low-temperature responsiveness
Iin08739.t1	781	821	cis-acting element involved in low-temperature responsiveness
Iin08739.t1	811	851	cis-acting element involved in low-temperature responsiveness
Iin08739.t1	829	869	cis-acting element involved in low-temperature responsiveness
Iin08739.t1	840	880	cis-acting element involved in low-temperature responsiveness
Iin08739.t1	890	930	cis-acting element involved in low-temperature responsiveness
Iin08739.t1	908	948	cis-acting element involved in low-temperature responsiveness
Iin08739.t1	918	958	cis-acting element involved in low-temperature responsiveness
Iin08739.t1	924	964	cis-acting element involved in low-temperature responsiveness
Iin08739.t1	980	1020	cis-acting element involved in low-temperature responsiveness
Iin08739.t1	1097	1137	cis-acting element involved in low-temperature responsiveness
Iin08739.t1	1121	1161	cis-acting element involved in low-temperature responsiveness
Iin09999.t1	259	299	cis-acting element involved in low-temperature responsiveness
Iin09999.t1	1372	1412	cis-acting element involved in low-temperature responsiveness
Iin10232.t1	827	867	cis-acting element involved in low-temperature responsiveness
Iin10232.t1	1252	1292	cis-acting element involved in low-temperature responsiveness
Iin10232.t1	1513	1553	cis-acting element involved in low-temperature responsiveness
Iin11121.t1	194	234	cis-acting element involved in low-temperature responsiveness
Iin11593.t1	507	547	cis-acting element involved in low-temperature responsiveness
Iin11676.t1	714	754	cis-acting element involved in low-temperature responsiveness
Iin11676.t1	754	794	cis-acting element involved in low-temperature responsiveness
Iin11855.t1	22	62	cis-acting element involved in low-temperature responsiveness
Iin11855.t1	30	70	cis-acting element involved in low-temperature responsiveness
Iin11855.t1	58	98	cis-acting element involved in low-temperature responsiveness
Iin13312.t1	612	652	cis-acting element involved in low-temperature responsiveness
Iin15009.t1	1343	1383	cis-acting element involved in low-temperature responsiveness
Iin15518.t1	573	613	cis-acting element involved in low-temperature responsiveness
Iin15659.t1	1321	1361	cis-acting element involved in low-temperature responsiveness
Iin15659.t1	1684	1724	cis-acting element involved in low-temperature responsiveness
Iin15659.t1	1732	1772	cis-acting element involved in low-temperature responsiveness
Iin16704.t1	1554	1594	cis-acting element involved in low-temperature responsiveness
Iin16704.t1	1890	1930	cis-acting element involved in low-temperature responsiveness
Iin17113.t1	721	761	cis-acting element involved in low-temperature responsiveness
Iin17238.t1	1830	1870	cis-acting element involved in low-temperature responsiveness
Iin17251.t1	619	659	cis-acting element involved in low-temperature responsiveness
Iin17251.t1	1161	1201	cis-acting element involved in low-temperature responsiveness
Iin17283.t1	924	964	cis-acting element involved in low-temperature responsiveness
Iin17283.t1	936	976	cis-acting element involved in low-temperature responsiveness
Iin17283.t1	947	987	cis-acting element involved in low-temperature responsiveness
Iin17283.t1	1015	1055	cis-acting element involved in low-temperature responsiveness
Iin17283.t1	1045	1085	cis-acting element involved in low-temperature responsiveness
Iin17283.t1	1083	1123	cis-acting element involved in low-temperature responsiveness
Iin17283.t1	1206	1246	cis-acting element involved in low-temperature responsiveness
Iin17283.t1	1282	1322	cis-acting element involved in low-temperature responsiveness
Iin17283.t1	1288	1328	cis-acting element involved in low-temperature responsiveness
Iin17283.t1	1302	1342	cis-acting element involved in low-temperature responsiveness
Iin17283.t1	1313	1353	cis-acting element involved in low-temperature responsiveness
Iin17283.t1	1366	1406	cis-acting element involved in low-temperature responsiveness
Iin17283.t1	1375	1415	cis-acting element involved in low-temperature responsiveness
Iin17283.t1	1397	1437	cis-acting element involved in low-temperature responsiveness
Iin17283.t1	1450	1490	cis-acting element involved in low-temperature responsiveness
Iin17283.t1	1459	1499	cis-acting element involved in low-temperature responsiveness
Iin17283.t1	1466	1506	cis-acting element involved in low-temperature responsiveness
Iin17283.t1	1475	1515	cis-acting element involved in low-temperature responsiveness
Iin17283.t1	1490	1530	cis-acting element involved in low-temperature responsiveness
Iin17476.t1	1661	1701	cis-acting element involved in low-temperature responsiveness
Iin19186.t1	230	270	cis-acting element involved in low-temperature responsiveness
Iin19186.t1	1747	1787	cis-acting element involved in low-temperature responsiveness
Iin19826.t1	1420	1460	cis-acting element involved in low-temperature responsiveness
Iin20333.t1	673	713	cis-acting element involved in low-temperature responsiveness
Iin20333.t1	1166	1206	cis-acting element involved in low-temperature responsiveness
Iin20333.t1	1459	1499	cis-acting element involved in low-temperature responsiveness
Iin23519.t1	1759	1799	cis-acting element involved in low-temperature responsiveness
Iin23936.t1	490	530	cis-acting element involved in low-temperature responsiveness
Iin24578.t1	720	760	cis-acting element involved in low-temperature responsiveness
Iin24578.t1	945	985	cis-acting element involved in low-temperature responsiveness
Iin24578.t1	1399	1439	cis-acting element involved in low-temperature responsiveness
Iin26861.t1	676	716	cis-acting element involved in low-temperature responsiveness
Iin27154.t1	907	947	cis-acting element involved in low-temperature responsiveness
Iin27395.t1	24	64	cis-acting element involved in low-temperature responsiveness
Iin00245.t1	73	113	cis-acting element involved in salicylic acid responsiveness
Iin00245.t1	121	161	cis-acting element involved in salicylic acid responsiveness
Iin00245.t1	381	421	cis-acting element involved in salicylic acid responsiveness
Iin00245.t1	1029	1069	cis-acting element involved in salicylic acid responsiveness
Iin00717.t1	389	429	cis-acting element involved in salicylic acid responsiveness
Iin00881.t1	532	572	cis-acting element involved in salicylic acid responsiveness
Iin00881.t1	1829	1869	cis-acting element involved in salicylic acid responsiveness
Iin01163.t1	699	739	cis-acting element involved in salicylic acid responsiveness
Iin03144.t1	316	356	cis-acting element involved in salicylic acid responsiveness
Iin19825.t1	235	275	cis-acting element involved in salicylic acid responsiveness
Iin04372.t1	1515	1555	cis-acting element involved in salicylic acid responsiveness
Iin04372.t1	1939	1979	cis-acting element involved in salicylic acid responsiveness
Iin04382.t1	1897	1937	cis-acting element involved in salicylic acid responsiveness
Iin08145.t1	1046	1086	cis-acting element involved in salicylic acid responsiveness
Iin08145.t1	1363	1403	cis-acting element involved in salicylic acid responsiveness
Iin08536.t1	154	194	cis-acting element involved in salicylic acid responsiveness
Iin08739.t1	308	348	cis-acting element involved in salicylic acid responsiveness
Iin08806.t1	1789	1829	cis-acting element involved in salicylic acid responsiveness
Iin09462.t1	891	931	cis-acting element involved in salicylic acid responsiveness
Iin11121.t1	1478	1518	cis-acting element involved in salicylic acid responsiveness
Iin11676.t1	673	713	cis-acting element involved in salicylic acid responsiveness
Iin11855.t1	550	590	cis-acting element involved in salicylic acid responsiveness
Iin13112.t1	105	145	cis-acting element involved in salicylic acid responsiveness
Iin13118.t1	108	148	cis-acting element involved in salicylic acid responsiveness
Iin13155.t1	255	295	cis-acting element involved in salicylic acid responsiveness
Iin13155.t1	438	478	cis-acting element involved in salicylic acid responsiveness
Iin13155.t1	449	489	cis-acting element involved in salicylic acid responsiveness
Iin13155.t1	563	603	cis-acting element involved in salicylic acid responsiveness
Iin13312.t1	77	117	cis-acting element involved in salicylic acid responsiveness
Iin13312.t1	157	197	cis-acting element involved in salicylic acid responsiveness
Iin13312.t1	1882	1922	cis-acting element involved in salicylic acid responsiveness
Iin15518.t1	60	100	cis-acting element involved in salicylic acid responsiveness
Iin15518.t1	1885	1925	cis-acting element involved in salicylic acid responsiveness
Iin16704.t1	1397	1437	cis-acting element involved in salicylic acid responsiveness
Iin17113.t1	1978	2018	cis-acting element involved in salicylic acid responsiveness
Iin17283.t1	303	343	cis-acting element involved in salicylic acid responsiveness
Iin17283.t1	1631	1671	cis-acting element involved in salicylic acid responsiveness
Iin17769.t1	1694	1734	cis-acting element involved in salicylic acid responsiveness
Iin17841.t1	144	184	cis-acting element involved in salicylic acid responsiveness
Iin19826.t1	1985	2025	cis-acting element involved in salicylic acid responsiveness
Iin23482.t1	1797	1837	cis-acting element involved in salicylic acid responsiveness
Iin23482.t1	1942	1982	cis-acting element involved in salicylic acid responsiveness
Iin23519.t1	1770	1810	cis-acting element involved in salicylic acid responsiveness
Iin23681.t1	1347	1387	cis-acting element involved in salicylic acid responsiveness
Iin25294.t1	818	858	cis-acting element involved in salicylic acid responsiveness
Iin25294.t1	1379	1419	cis-acting element involved in salicylic acid responsiveness
Iin25294.t1	1882	1922	cis-acting element involved in salicylic acid responsiveness
Iin27377.t1	337	377	cis-acting element involved in salicylic acid responsiveness
Iin27903.t1	33	73	cis-acting element involved in salicylic acid responsiveness
Iin00245.t1	58	98	cis-acting element involved in the abscisic acid responsiveness
Iin00245.t1	357	397	cis-acting element involved in the abscisic acid responsiveness
Iin00717.t1	164	204	cis-acting element involved in the abscisic acid responsiveness
Iin00717.t1	165	205	cis-acting element involved in the abscisic acid responsiveness
Iin00717.t1	632	672	cis-acting element involved in the abscisic acid responsiveness
Iin00881.t1	713	753	cis-acting element involved in the abscisic acid responsiveness
Iin00881.t1	1440	1480	cis-acting element involved in the abscisic acid responsiveness
Iin00935.t1	643	683	cis-acting element involved in the abscisic acid responsiveness
Iin00935.t1	1779	1819	cis-acting element involved in the abscisic acid responsiveness
Iin01138.t1	1440	1480	cis-acting element involved in the abscisic acid responsiveness
Iin01138.t1	1522	1562	cis-acting element involved in the abscisic acid responsiveness
Iin01163.t1	531	571	cis-acting element involved in the abscisic acid responsiveness
Iin01163.t1	663	703	cis-acting element involved in the abscisic acid responsiveness
Iin01163.t1	1064	1104	cis-acting element involved in the abscisic acid responsiveness
Iin01163.t1	1066	1106	cis-acting element involved in the abscisic acid responsiveness
Iin01320.t1	935	975	cis-acting element involved in the abscisic acid responsiveness
Iin01320.t1	1859	1899	cis-acting element involved in the abscisic acid responsiveness
Iin02491.t1	1428	1468	cis-acting element involved in the abscisic acid responsiveness
Iin02491.t1	1773	1813	cis-acting element involved in the abscisic acid responsiveness
Iin02491.t1	1774	1814	cis-acting element involved in the abscisic acid responsiveness
Iin02664.t1	150	190	cis-acting element involved in the abscisic acid responsiveness
Iin02664.t1	151	191	cis-acting element involved in the abscisic acid responsiveness
Iin03144.t1	665	705	cis-acting element involved in the abscisic acid responsiveness
Iin03146.t1	485	525	cis-acting element involved in the abscisic acid responsiveness
Iin03146.t1	712	752	cis-acting element involved in the abscisic acid responsiveness
Iin03146.t1	1161	1201	cis-acting element involved in the abscisic acid responsiveness
Iin03146.t1	1562	1602	cis-acting element involved in the abscisic acid responsiveness
Iin04372.t1	174	214	cis-acting element involved in the abscisic acid responsiveness
Iin04372.t1	1381	1421	cis-acting element involved in the abscisic acid responsiveness
Iin04381.t1	360	400	cis-acting element involved in the abscisic acid responsiveness
Iin04381.t1	362	402	cis-acting element involved in the abscisic acid responsiveness
Iin04381.t1	363	403	cis-acting element involved in the abscisic acid responsiveness
Iin04381.t1	399	439	cis-acting element involved in the abscisic acid responsiveness
Iin04381.t1	400	440	cis-acting element involved in the abscisic acid responsiveness
Iin04767.t1	1758	1798	cis-acting element involved in the abscisic acid responsiveness
Iin08145.t1	67	107	cis-acting element involved in the abscisic acid responsiveness
Iin08145.t1	382	422	cis-acting element involved in the abscisic acid responsiveness
Iin08145.t1	493	533	cis-acting element involved in the abscisic acid responsiveness
Iin08145.t1	498	538	cis-acting element involved in the abscisic acid responsiveness
Iin08145.t1	737	777	cis-acting element involved in the abscisic acid responsiveness
Iin08145.t1	806	846	cis-acting element involved in the abscisic acid responsiveness
Iin08145.t1	852	892	cis-acting element involved in the abscisic acid responsiveness
Iin08145.t1	1070	1110	cis-acting element involved in the abscisic acid responsiveness
Iin08145.t1	1160	1200	cis-acting element involved in the abscisic acid responsiveness
Iin08145.t1	1197	1237	cis-acting element involved in the abscisic acid responsiveness
Iin08145.t1	1298	1338	cis-acting element involved in the abscisic acid responsiveness
Iin08145.t1	1299	1339	cis-acting element involved in the abscisic acid responsiveness
Iin08145.t1	1311	1351	cis-acting element involved in the abscisic acid responsiveness
Iin08145.t1	1845	1885	cis-acting element involved in the abscisic acid responsiveness
Iin08536.t1	257	297	cis-acting element involved in the abscisic acid responsiveness
Iin08536.t1	260	300	cis-acting element involved in the abscisic acid responsiveness
Iin08536.t1	1017	1057	cis-acting element involved in the abscisic acid responsiveness
Iin08536.t1	1764	1804	cis-acting element involved in the abscisic acid responsiveness
Iin08536.t1	1800	1840	cis-acting element involved in the abscisic acid responsiveness
Iin08739.t1	221	261	cis-acting element involved in the abscisic acid responsiveness
Iin08739.t1	1323	1363	cis-acting element involved in the abscisic acid responsiveness
Iin08739.t1	1324	1364	cis-acting element involved in the abscisic acid responsiveness
Iin08806.t1	152	192	cis-acting element involved in the abscisic acid responsiveness
Iin08806.t1	154	194	cis-acting element involved in the abscisic acid responsiveness
Iin08806.t1	155	195	cis-acting element involved in the abscisic acid responsiveness
Iin08806.t1	673	713	cis-acting element involved in the abscisic acid responsiveness
Iin08806.t1	1018	1058	cis-acting element involved in the abscisic acid responsiveness
Iin08806.t1	1532	1572	cis-acting element involved in the abscisic acid responsiveness
Iin08806.t1	1692	1732	cis-acting element involved in the abscisic acid responsiveness
Iin08806.t1	1693	1733	cis-acting element involved in the abscisic acid responsiveness
Iin08946.t1	1225	1265	cis-acting element involved in the abscisic acid responsiveness
Iin09462.t1	462	502	cis-acting element involved in the abscisic acid responsiveness
Iin09462.t1	547	587	cis-acting element involved in the abscisic acid responsiveness
Iin09999.t1	785	825	cis-acting element involved in the abscisic acid responsiveness
Iin09999.t1	1781	1821	cis-acting element involved in the abscisic acid responsiveness
Iin09999.t1	1805	1845	cis-acting element involved in the abscisic acid responsiveness
Iin09999.t1	1807	1847	cis-acting element involved in the abscisic acid responsiveness
Iin09999.t1	1808	1848	cis-acting element involved in the abscisic acid responsiveness
Iin09999.t1	1924	1964	cis-acting element involved in the abscisic acid responsiveness
Iin09999.t1	1925	1965	cis-acting element involved in the abscisic acid responsiveness
Iin09999.t1	1959	1999	cis-acting element involved in the abscisic acid responsiveness
Iin10232.t1	1359	1399	cis-acting element involved in the abscisic acid responsiveness
Iin10232.t1	1554	1594	cis-acting element involved in the abscisic acid responsiveness
Iin11121.t1	1418	1458	cis-acting element involved in the abscisic acid responsiveness
Iin11593.t1	213	253	cis-acting element involved in the abscisic acid responsiveness
Iin11593.t1	944	984	cis-acting element involved in the abscisic acid responsiveness
Iin11593.t1	1219	1259	cis-acting element involved in the abscisic acid responsiveness
Iin11593.t1	1686	1726	cis-acting element involved in the abscisic acid responsiveness
Iin11593.t1	1687	1727	cis-acting element involved in the abscisic acid responsiveness
Iin11593.t1	1843	1883	cis-acting element involved in the abscisic acid responsiveness
Iin11593.t1	1850	1890	cis-acting element involved in the abscisic acid responsiveness
Iin11593.t1	1851	1891	cis-acting element involved in the abscisic acid responsiveness
Iin11593.t1	1878	1918	cis-acting element involved in the abscisic acid responsiveness
Iin11855.t1	44	84	cis-acting element involved in the abscisic acid responsiveness
Iin11855.t1	1341	1381	cis-acting element involved in the abscisic acid responsiveness
Iin11855.t1	1536	1576	cis-acting element involved in the abscisic acid responsiveness
Iin12135.t1	621	661	cis-acting element involved in the abscisic acid responsiveness
Iin12135.t1	966	1006	cis-acting element involved in the abscisic acid responsiveness
Iin12135.t1	997	1037	cis-acting element involved in the abscisic acid responsiveness
Iin13112.t1	869	909	cis-acting element involved in the abscisic acid responsiveness
Iin13112.t1	870	910	cis-acting element involved in the abscisic acid responsiveness
Iin13112.t1	948	988	cis-acting element involved in the abscisic acid responsiveness
Iin13118.t1	872	912	cis-acting element involved in the abscisic acid responsiveness
Iin13118.t1	873	913	cis-acting element involved in the abscisic acid responsiveness
Iin13118.t1	951	991	cis-acting element involved in the abscisic acid responsiveness
Iin13155.t1	625	665	cis-acting element involved in the abscisic acid responsiveness
Iin13155.t1	1443	1483	cis-acting element involved in the abscisic acid responsiveness
Iin14806.t1	758	798	cis-acting element involved in the abscisic acid responsiveness
Iin14806.t1	829	869	cis-acting element involved in the abscisic acid responsiveness
Iin14806.t1	883	923	cis-acting element involved in the abscisic acid responsiveness
Iin15009.t1	116	156	cis-acting element involved in the abscisic acid responsiveness
Iin15009.t1	158	198	cis-acting element involved in the abscisic acid responsiveness
Iin15009.t1	1809	1849	cis-acting element involved in the abscisic acid responsiveness
Iin15518.t1	287	327	cis-acting element involved in the abscisic acid responsiveness
Iin15518.t1	288	328	cis-acting element involved in the abscisic acid responsiveness
Iin15518.t1	299	339	cis-acting element involved in the abscisic acid responsiveness
Iin15518.t1	1240	1280	cis-acting element involved in the abscisic acid responsiveness
Iin15659.t1	240	280	cis-acting element involved in the abscisic acid responsiveness
Iin15659.t1	241	281	cis-acting element involved in the abscisic acid responsiveness
Iin15659.t1	1293	1333	cis-acting element involved in the abscisic acid responsiveness
Iin15659.t1	1294	1334	cis-acting element involved in the abscisic acid responsiveness
Iin15659.t1	1478	1518	cis-acting element involved in the abscisic acid responsiveness
Iin15659.t1	1479	1519	cis-acting element involved in the abscisic acid responsiveness
Iin15659.t1	1962	2002	cis-acting element involved in the abscisic acid responsiveness
Iin16704.t1	46	86	cis-acting element involved in the abscisic acid responsiveness
Iin16704.t1	75	115	cis-acting element involved in the abscisic acid responsiveness
Iin16704.t1	161	201	cis-acting element involved in the abscisic acid responsiveness
Iin16704.t1	314	354	cis-acting element involved in the abscisic acid responsiveness
Iin16704.t1	316	356	cis-acting element involved in the abscisic acid responsiveness
Iin16704.t1	616	656	cis-acting element involved in the abscisic acid responsiveness
Iin16704.t1	627	667	cis-acting element involved in the abscisic acid responsiveness
Iin16704.t1	628	668	cis-acting element involved in the abscisic acid responsiveness
Iin16704.t1	1206	1246	cis-acting element involved in the abscisic acid responsiveness
Iin16704.t1	1250	1290	cis-acting element involved in the abscisic acid responsiveness
Iin16704.t1	1251	1291	cis-acting element involved in the abscisic acid responsiveness
Iin16704.t1	1362	1402	cis-acting element involved in the abscisic acid responsiveness
Iin16704.t1	1363	1403	cis-acting element involved in the abscisic acid responsiveness
Iin16704.t1	1375	1415	cis-acting element involved in the abscisic acid responsiveness
Iin17113.t1	1036	1076	cis-acting element involved in the abscisic acid responsiveness
Iin17113.t1	1053	1093	cis-acting element involved in the abscisic acid responsiveness
Iin17113.t1	1054	1094	cis-acting element involved in the abscisic acid responsiveness
Iin17113.t1	1363	1403	cis-acting element involved in the abscisic acid responsiveness
Iin17113.t1	1365	1405	cis-acting element involved in the abscisic acid responsiveness
Iin17113.t1	1366	1406	cis-acting element involved in the abscisic acid responsiveness
Iin17238.t1	970	1010	cis-acting element involved in the abscisic acid responsiveness
Iin17238.t1	971	1011	cis-acting element involved in the abscisic acid responsiveness
Iin17251.t1	98	138	cis-acting element involved in the abscisic acid responsiveness
Iin17251.t1	255	295	cis-acting element involved in the abscisic acid responsiveness
Iin17251.t1	1238	1278	cis-acting element involved in the abscisic acid responsiveness
Iin17251.t1	1700	1740	cis-acting element involved in the abscisic acid responsiveness
Iin17251.t1	1861	1901	cis-acting element involved in the abscisic acid responsiveness
Iin17283.t1	857	897	cis-acting element involved in the abscisic acid responsiveness
Iin17283.t1	858	898	cis-acting element involved in the abscisic acid responsiveness
Iin17283.t1	1893	1933	cis-acting element involved in the abscisic acid responsiveness
Iin17476.t1	1425	1465	cis-acting element involved in the abscisic acid responsiveness
Iin17769.t1	435	475	cis-acting element involved in the abscisic acid responsiveness
Iin17769.t1	436	476	cis-acting element involved in the abscisic acid responsiveness
Iin17769.t1	559	599	cis-acting element involved in the abscisic acid responsiveness
Iin17769.t1	560	600	cis-acting element involved in the abscisic acid responsiveness
Iin17769.t1	631	671	cis-acting element involved in the abscisic acid responsiveness
Iin17769.t1	633	673	cis-acting element involved in the abscisic acid responsiveness
Iin17769.t1	634	674	cis-acting element involved in the abscisic acid responsiveness
Iin17769.t1	680	720	cis-acting element involved in the abscisic acid responsiveness
Iin17769.t1	681	721	cis-acting element involved in the abscisic acid responsiveness
Iin17769.t1	691	731	cis-acting element involved in the abscisic acid responsiveness
Iin17769.t1	692	732	cis-acting element involved in the abscisic acid responsiveness
Iin17769.t1	1662	1702	cis-acting element involved in the abscisic acid responsiveness
Iin17769.t1	1663	1703	cis-acting element involved in the abscisic acid responsiveness
Iin17769.t1	1965	2005	cis-acting element involved in the abscisic acid responsiveness
Iin18260.t1	650	690	cis-acting element involved in the abscisic acid responsiveness
Iin19186.t1	1980	2020	cis-acting element involved in the abscisic acid responsiveness
Iin19186.t1	1986	2026	cis-acting element involved in the abscisic acid responsiveness
Iin19826.t1	98	138	cis-acting element involved in the abscisic acid responsiveness
Iin19826.t1	379	419	cis-acting element involved in the abscisic acid responsiveness
Iin19826.t1	495	535	cis-acting element involved in the abscisic acid responsiveness
Iin19826.t1	1285	1325	cis-acting element involved in the abscisic acid responsiveness
Iin20333.t1	731	771	cis-acting element involved in the abscisic acid responsiveness
Iin20333.t1	1795	1835	cis-acting element involved in the abscisic acid responsiveness
Iin23415.t1	73	113	cis-acting element involved in the abscisic acid responsiveness
Iin23415.t1	368	408	cis-acting element involved in the abscisic acid responsiveness
Iin23415.t1	665	705	cis-acting element involved in the abscisic acid responsiveness
Iin23415.t1	667	707	cis-acting element involved in the abscisic acid responsiveness
Iin23415.t1	668	708	cis-acting element involved in the abscisic acid responsiveness
Iin23415.t1	1204	1244	cis-acting element involved in the abscisic acid responsiveness
Iin23519.t1	854	894	cis-acting element involved in the abscisic acid responsiveness
Iin23519.t1	1436	1476	cis-acting element involved in the abscisic acid responsiveness
Iin23519.t1	1629	1669	cis-acting element involved in the abscisic acid responsiveness
Iin23519.t1	1732	1772	cis-acting element involved in the abscisic acid responsiveness
Iin23681.t1	291	331	cis-acting element involved in the abscisic acid responsiveness
Iin23681.t1	293	333	cis-acting element involved in the abscisic acid responsiveness
Iin23681.t1	294	334	cis-acting element involved in the abscisic acid responsiveness
Iin23681.t1	569	609	cis-acting element involved in the abscisic acid responsiveness
Iin23681.t1	1192	1232	cis-acting element involved in the abscisic acid responsiveness
Iin23681.t1	1193	1233	cis-acting element involved in the abscisic acid responsiveness
Iin23681.t1	1219	1259	cis-acting element involved in the abscisic acid responsiveness
Iin23681.t1	1221	1261	cis-acting element involved in the abscisic acid responsiveness
Iin23681.t1	1222	1262	cis-acting element involved in the abscisic acid responsiveness
Iin23681.t1	1513	1553	cis-acting element involved in the abscisic acid responsiveness
Iin23936.t1	49	89	cis-acting element involved in the abscisic acid responsiveness
Iin23936.t1	51	91	cis-acting element involved in the abscisic acid responsiveness
Iin23936.t1	52	92	cis-acting element involved in the abscisic acid responsiveness
Iin24578.t1	301	341	cis-acting element involved in the abscisic acid responsiveness
Iin24578.t1	303	343	cis-acting element involved in the abscisic acid responsiveness
Iin24578.t1	304	344	cis-acting element involved in the abscisic acid responsiveness
Iin24578.t1	376	416	cis-acting element involved in the abscisic acid responsiveness
Iin24578.t1	377	417	cis-acting element involved in the abscisic acid responsiveness
Iin25294.t1	566	606	cis-acting element involved in the abscisic acid responsiveness
Iin25294.t1	1708	1748	cis-acting element involved in the abscisic acid responsiveness
Iin26028.t1	1176	1216	cis-acting element involved in the abscisic acid responsiveness
Iin26028.t1	1341	1381	cis-acting element involved in the abscisic acid responsiveness
Iin26861.t1	223	263	cis-acting element involved in the abscisic acid responsiveness
Iin26861.t1	671	711	cis-acting element involved in the abscisic acid responsiveness
Iin26861.t1	1480	1520	cis-acting element involved in the abscisic acid responsiveness
Iin27154.t1	1883	1923	cis-acting element involved in the abscisic acid responsiveness
Iin27154.t1	1918	1958	cis-acting element involved in the abscisic acid responsiveness
Iin27377.t1	1743	1783	cis-acting element involved in the abscisic acid responsiveness
Iin27527.t1	1500	1540	cis-acting element involved in the abscisic acid responsiveness
Iin27527.t1	1501	1541	cis-acting element involved in the abscisic acid responsiveness
Iin27903.t1	724	764	cis-acting element involved in the abscisic acid responsiveness
Iin27903.t1	1030	1070	cis-acting element involved in the abscisic acid responsiveness
Iin27903.t1	1291	1331	cis-acting element involved in the abscisic acid responsiveness
Iin00245.t1	57	97	cis-acting regulatory element involved in light responsiveness
Iin00245.t1	356	396	cis-acting regulatory element involved in light responsiveness
Iin00245.t1	585	625	cis-acting regulatory element involved in light responsiveness
Iin00717.t1	164	204	cis-acting regulatory element involved in light responsiveness
Iin00717.t1	163	203	cis-acting regulatory element involved in light responsiveness
Iin00717.t1	164	204	cis-acting regulatory element involved in light responsiveness
Iin00717.t1	632	672	cis-acting regulatory element involved in light responsiveness
Iin00881.t1	713	753	cis-acting regulatory element involved in light responsiveness
Iin00881.t1	1174	1214	cis-acting regulatory element involved in light responsiveness
Iin00881.t1	1440	1480	cis-acting regulatory element involved in light responsiveness
Iin00935.t1	642	682	cis-acting regulatory element involved in light responsiveness
Iin00935.t1	1779	1819	cis-acting regulatory element involved in light responsiveness
Iin01138.t1	1437	1477	cis-acting regulatory element involved in light responsiveness
Iin01138.t1	1440	1480	cis-acting regulatory element involved in light responsiveness
Iin01138.t1	1521	1561	cis-acting regulatory element involved in light responsiveness
Iin01163.t1	531	571	cis-acting regulatory element involved in light responsiveness
Iin01163.t1	1066	1106	cis-acting regulatory element involved in light responsiveness
Iin01163.t1	531	571	cis-acting regulatory element involved in light responsiveness
Iin01163.t1	662	702	cis-acting regulatory element involved in light responsiveness
Iin01320.t1	935	975	cis-acting regulatory element involved in light responsiveness
Iin01320.t1	1859	1899	cis-acting regulatory element involved in light responsiveness
Iin02491.t1	1686	1726	cis-acting regulatory element involved in light responsiveness
Iin02491.t1	1773	1813	cis-acting regulatory element involved in light responsiveness
Iin02491.t1	1427	1467	cis-acting regulatory element involved in light responsiveness
Iin02491.t1	1773	1813	cis-acting regulatory element involved in light responsiveness
Iin02664.t1	618	658	cis-acting regulatory element involved in light responsiveness
Iin02664.t1	150	190	cis-acting regulatory element involved in light responsiveness
Iin03144.t1	665	705	cis-acting regulatory element involved in light responsiveness
Iin03146.t1	485	525	cis-acting regulatory element involved in light responsiveness
Iin03146.t1	712	752	cis-acting regulatory element involved in light responsiveness
Iin03146.t1	1160	1200	cis-acting regulatory element involved in light responsiveness
Iin03146.t1	1561	1601	cis-acting regulatory element involved in light responsiveness
Iin04372.t1	174	214	cis-acting regulatory element involved in light responsiveness
Iin04372.t1	1381	1421	cis-acting regulatory element involved in light responsiveness
Iin04381.t1	362	402	cis-acting regulatory element involved in light responsiveness
Iin04381.t1	399	439	cis-acting regulatory element involved in light responsiveness
Iin04381.t1	153	193	cis-acting regulatory element involved in light responsiveness
Iin04381.t1	362	402	cis-acting regulatory element involved in light responsiveness
Iin04381.t1	397	437	cis-acting regulatory element involved in light responsiveness
Iin04381.t1	399	439	cis-acting regulatory element involved in light responsiveness
Iin04767.t1	1758	1798	cis-acting regulatory element involved in light responsiveness
Iin08145.t1	493	533	cis-acting regulatory element involved in light responsiveness
Iin08145.t1	852	892	cis-acting regulatory element involved in light responsiveness
Iin08145.t1	1160	1200	cis-acting regulatory element involved in light responsiveness
Iin08145.t1	1196	1236	cis-acting regulatory element involved in light responsiveness
Iin08145.t1	1293	1333	cis-acting regulatory element involved in light responsiveness
Iin08145.t1	1297	1337	cis-acting regulatory element involved in light responsiveness
Iin08145.t1	1298	1338	cis-acting regulatory element involved in light responsiveness
Iin08145.t1	1310	1350	cis-acting regulatory element involved in light responsiveness
Iin08145.t1	1845	1885	cis-acting regulatory element involved in light responsiveness
Iin08145.t1	66	106	cis-acting regulatory element involved in light responsiveness
Iin08145.t1	498	538	cis-acting regulatory element involved in light responsiveness
Iin08145.t1	736	776	cis-acting regulatory element involved in light responsiveness
Iin08145.t1	806	846	cis-acting regulatory element involved in light responsiveness
Iin08145.t1	1070	1110	cis-acting regulatory element involved in light responsiveness
Iin08145.t1	1298	1338	cis-acting regulatory element involved in light responsiveness
Iin08536.t1	259	299	cis-acting regulatory element involved in light responsiveness
Iin08536.t1	1016	1056	cis-acting regulatory element involved in light responsiveness
Iin08536.t1	1619	1659	cis-acting regulatory element involved in light responsiveness
Iin08536.t1	1800	1840	cis-acting regulatory element involved in light responsiveness
Iin08739.t1	221	261	cis-acting regulatory element involved in light responsiveness
Iin08739.t1	1323	1363	cis-acting regulatory element involved in light responsiveness
Iin08739.t1	1323	1363	cis-acting regulatory element involved in light responsiveness
Iin08806.t1	154	194	cis-acting regulatory element involved in light responsiveness
Iin08806.t1	672	712	cis-acting regulatory element involved in light responsiveness
Iin08806.t1	1692	1732	cis-acting regulatory element involved in light responsiveness
Iin08806.t1	153	193	cis-acting regulatory element involved in light responsiveness
Iin08806.t1	154	194	cis-acting regulatory element involved in light responsiveness
Iin08806.t1	1018	1058	cis-acting regulatory element involved in light responsiveness
Iin08806.t1	1531	1571	cis-acting regulatory element involved in light responsiveness
Iin08806.t1	1692	1732	cis-acting regulatory element involved in light responsiveness
Iin08946.t1	1224	1264	cis-acting regulatory element involved in light responsiveness
Iin09462.t1	461	501	cis-acting regulatory element involved in light responsiveness
Iin09462.t1	546	586	cis-acting regulatory element involved in light responsiveness
Iin09999.t1	785	825	cis-acting regulatory element involved in light responsiveness
Iin09999.t1	1780	1820	cis-acting regulatory element involved in light responsiveness
Iin09999.t1	1781	1821	cis-acting regulatory element involved in light responsiveness
Iin09999.t1	1805	1845	cis-acting regulatory element involved in light responsiveness
Iin09999.t1	1806	1846	cis-acting regulatory element involved in light responsiveness
Iin09999.t1	1807	1847	cis-acting regulatory element involved in light responsiveness
Iin09999.t1	1910	1950	cis-acting regulatory element involved in light responsiveness
Iin09999.t1	1924	1964	cis-acting regulatory element involved in light responsiveness
Iin09999.t1	1958	1998	cis-acting regulatory element involved in light responsiveness
Iin09999.t1	1807	1847	cis-acting regulatory element involved in light responsiveness
Iin09999.t1	1924	1964	cis-acting regulatory element involved in light responsiveness
Iin10232.t1	1553	1593	cis-acting regulatory element involved in light responsiveness
Iin10232.t1	1358	1398	cis-acting regulatory element involved in light responsiveness
Iin11121.t1	1418	1458	cis-acting regulatory element involved in light responsiveness
Iin11121.t1	1449	1489	cis-acting regulatory element involved in light responsiveness
Iin11593.t1	211	251	cis-acting regulatory element involved in light responsiveness
Iin11593.t1	212	252	cis-acting regulatory element involved in light responsiveness
Iin11593.t1	1218	1258	cis-acting regulatory element involved in light responsiveness
Iin11593.t1	1685	1725	cis-acting regulatory element involved in light responsiveness
Iin11593.t1	1686	1726	cis-acting regulatory element involved in light responsiveness
Iin11593.t1	1842	1882	cis-acting regulatory element involved in light responsiveness
Iin11593.t1	1843	1883	cis-acting regulatory element involved in light responsiveness
Iin11593.t1	1849	1889	cis-acting regulatory element involved in light responsiveness
Iin11593.t1	1850	1890	cis-acting regulatory element involved in light responsiveness
Iin11593.t1	1686	1726	cis-acting regulatory element involved in light responsiveness
Iin11593.t1	1850	1890	cis-acting regulatory element involved in light responsiveness
Iin11593.t1	1878	1918	cis-acting regulatory element involved in light responsiveness
Iin11855.t1	1340	1380	cis-acting regulatory element involved in light responsiveness
Iin12135.t1	996	1036	cis-acting regulatory element involved in light responsiveness
Iin12135.t1	966	1006	cis-acting regulatory element involved in light responsiveness
Iin13112.t1	869	909	cis-acting regulatory element involved in light responsiveness
Iin13112.t1	869	909	cis-acting regulatory element involved in light responsiveness
Iin13112.t1	922	962	cis-acting regulatory element involved in light responsiveness
Iin13112.t1	947	987	cis-acting regulatory element involved in light responsiveness
Iin13118.t1	872	912	cis-acting regulatory element involved in light responsiveness
Iin13118.t1	925	965	cis-acting regulatory element involved in light responsiveness
Iin13118.t1	950	990	cis-acting regulatory element involved in light responsiveness
Iin13118.t1	872	912	cis-acting regulatory element involved in light responsiveness
Iin13155.t1	588	628	cis-acting regulatory element involved in light responsiveness
Iin13155.t1	612	652	cis-acting regulatory element involved in light responsiveness
Iin13155.t1	630	670	cis-acting regulatory element involved in light responsiveness
Iin13155.t1	1442	1482	cis-acting regulatory element involved in light responsiveness
Iin13155.t1	624	664	cis-acting regulatory element involved in light responsiveness
Iin14806.t1	758	798	cis-acting regulatory element involved in light responsiveness
Iin14806.t1	827	867	cis-acting regulatory element involved in light responsiveness
Iin14806.t1	829	869	cis-acting regulatory element involved in light responsiveness
Iin14806.t1	883	923	cis-acting regulatory element involved in light responsiveness
Iin15009.t1	1808	1848	cis-acting regulatory element involved in light responsiveness
Iin15009.t1	115	155	cis-acting regulatory element involved in light responsiveness
Iin15009.t1	158	198	cis-acting regulatory element involved in light responsiveness
Iin15518.t1	287	327	cis-acting regulatory element involved in light responsiveness
Iin15518.t1	299	339	cis-acting regulatory element involved in light responsiveness
Iin15518.t1	758	798	cis-acting regulatory element involved in light responsiveness
Iin15518.t1	1240	1280	cis-acting regulatory element involved in light responsiveness
Iin15518.t1	287	327	cis-acting regulatory element involved in light responsiveness
Iin15659.t1	239	279	cis-acting regulatory element involved in light responsiveness
Iin15659.t1	240	280	cis-acting regulatory element involved in light responsiveness
Iin15659.t1	1293	1333	cis-acting regulatory element involved in light responsiveness
Iin15659.t1	1478	1518	cis-acting regulatory element involved in light responsiveness
Iin15659.t1	240	280	cis-acting regulatory element involved in light responsiveness
Iin15659.t1	1293	1333	cis-acting regulatory element involved in light responsiveness
Iin15659.t1	1475	1515	cis-acting regulatory element involved in light responsiveness
Iin15659.t1	1478	1518	cis-acting regulatory element involved in light responsiveness
Iin15659.t1	1961	2001	cis-acting regulatory element involved in light responsiveness
Iin16704.t1	43	83	cis-acting regulatory element involved in light responsiveness
Iin16704.t1	46	86	cis-acting regulatory element involved in light responsiveness
Iin16704.t1	160	200	cis-acting regulatory element involved in light responsiveness
Iin16704.t1	295	335	cis-acting regulatory element involved in light responsiveness
Iin16704.t1	316	356	cis-acting regulatory element involved in light responsiveness
Iin16704.t1	627	667	cis-acting regulatory element involved in light responsiveness
Iin16704.t1	1205	1245	cis-acting regulatory element involved in light responsiveness
Iin16704.t1	1206	1246	cis-acting regulatory element involved in light responsiveness
Iin16704.t1	1249	1289	cis-acting regulatory element involved in light responsiveness
Iin16704.t1	1250	1290	cis-acting regulatory element involved in light responsiveness
Iin16704.t1	1361	1401	cis-acting regulatory element involved in light responsiveness
Iin16704.t1	1362	1402	cis-acting regulatory element involved in light responsiveness
Iin16704.t1	1374	1414	cis-acting regulatory element involved in light responsiveness
Iin16704.t1	75	115	cis-acting regulatory element involved in light responsiveness
Iin16704.t1	615	655	cis-acting regulatory element involved in light responsiveness
Iin16704.t1	627	667	cis-acting regulatory element involved in light responsiveness
Iin16704.t1	1250	1290	cis-acting regulatory element involved in light responsiveness
Iin16704.t1	1362	1402	cis-acting regulatory element involved in light responsiveness
Iin17113.t1	47	87	cis-acting regulatory element involved in light responsiveness
Iin17113.t1	412	452	cis-acting regulatory element involved in light responsiveness
Iin17113.t1	1053	1093	cis-acting regulatory element involved in light responsiveness
Iin17113.t1	1365	1405	cis-acting regulatory element involved in light responsiveness
Iin17113.t1	1035	1075	cis-acting regulatory element involved in light responsiveness
Iin17113.t1	1053	1093	cis-acting regulatory element involved in light responsiveness
Iin17113.t1	1365	1405	cis-acting regulatory element involved in light responsiveness
Iin17238.t1	970	1010	cis-acting regulatory element involved in light responsiveness
Iin17238.t1	970	1010	cis-acting regulatory element involved in light responsiveness
Iin17251.t1	254	294	cis-acting regulatory element involved in light responsiveness
Iin17251.t1	97	137	cis-acting regulatory element involved in light responsiveness
Iin17251.t1	1697	1737	cis-acting regulatory element involved in light responsiveness
Iin17251.t1	1700	1740	cis-acting regulatory element involved in light responsiveness
Iin17283.t1	857	897	cis-acting regulatory element involved in light responsiveness
Iin17283.t1	857	897	cis-acting regulatory element involved in light responsiveness
Iin17283.t1	1892	1932	cis-acting regulatory element involved in light responsiveness
Iin17476.t1	1425	1465	cis-acting regulatory element involved in light responsiveness
Iin17476.t1	1443	1483	cis-acting regulatory element involved in light responsiveness
Iin17769.t1	435	475	cis-acting regulatory element involved in light responsiveness
Iin17769.t1	559	599	cis-acting regulatory element involved in light responsiveness
Iin17769.t1	632	672	cis-acting regulatory element involved in light responsiveness
Iin17769.t1	633	673	cis-acting regulatory element involved in light responsiveness
Iin17769.t1	679	719	cis-acting regulatory element involved in light responsiveness
Iin17769.t1	680	720	cis-acting regulatory element involved in light responsiveness
Iin17769.t1	690	730	cis-acting regulatory element involved in light responsiveness
Iin17769.t1	691	731	cis-acting regulatory element involved in light responsiveness
Iin17769.t1	1662	1702	cis-acting regulatory element involved in light responsiveness
Iin17769.t1	1964	2004	cis-acting regulatory element involved in light responsiveness
Iin17769.t1	435	475	cis-acting regulatory element involved in light responsiveness
Iin17769.t1	556	596	cis-acting regulatory element involved in light responsiveness
Iin17769.t1	559	599	cis-acting regulatory element involved in light responsiveness
Iin17769.t1	633	673	cis-acting regulatory element involved in light responsiveness
Iin17769.t1	680	720	cis-acting regulatory element involved in light responsiveness
Iin17769.t1	691	731	cis-acting regulatory element involved in light responsiveness
Iin17769.t1	1659	1699	cis-acting regulatory element involved in light responsiveness
Iin17769.t1	1662	1702	cis-acting regulatory element involved in light responsiveness
Iin18260.t1	647	687	cis-acting regulatory element involved in light responsiveness
Iin18260.t1	649	689	cis-acting regulatory element involved in light responsiveness
Iin19186.t1	1985	2025	cis-acting regulatory element involved in light responsiveness
Iin19186.t1	1979	2019	cis-acting regulatory element involved in light responsiveness
Iin19826.t1	495	535	cis-acting regulatory element involved in light responsiveness
Iin19826.t1	97	137	cis-acting regulatory element involved in light responsiveness
Iin19826.t1	379	419	cis-acting regulatory element involved in light responsiveness
Iin19826.t1	1189	1229	cis-acting regulatory element involved in light responsiveness
Iin20333.t1	525	565	cis-acting regulatory element involved in light responsiveness
Iin20333.t1	1795	1835	cis-acting regulatory element involved in light responsiveness
Iin20333.t1	730	770	cis-acting regulatory element involved in light responsiveness
Iin23415.t1	73	113	cis-acting regulatory element involved in light responsiveness
Iin23415.t1	667	707	cis-acting regulatory element involved in light responsiveness
Iin23415.t1	1204	1244	cis-acting regulatory element involved in light responsiveness
Iin23415.t1	184	224	cis-acting regulatory element involved in light responsiveness
Iin23415.t1	366	406	cis-acting regulatory element involved in light responsiveness
Iin23415.t1	367	407	cis-acting regulatory element involved in light responsiveness
Iin23415.t1	664	704	cis-acting regulatory element involved in light responsiveness
Iin23415.t1	665	705	cis-acting regulatory element involved in light responsiveness
Iin23415.t1	667	707	cis-acting regulatory element involved in light responsiveness
Iin23415.t1	1317	1357	cis-acting regulatory element involved in light responsiveness
Iin23519.t1	853	893	cis-acting regulatory element involved in light responsiveness
Iin23519.t1	1629	1669	cis-acting regulatory element involved in light responsiveness
Iin23681.t1	293	333	cis-acting regulatory element involved in light responsiveness
Iin23681.t1	1192	1232	cis-acting regulatory element involved in light responsiveness
Iin23681.t1	1221	1261	cis-acting regulatory element involved in light responsiveness
Iin23681.t1	293	333	cis-acting regulatory element involved in light responsiveness
Iin23681.t1	568	608	cis-acting regulatory element involved in light responsiveness
Iin23681.t1	1191	1231	cis-acting regulatory element involved in light responsiveness
Iin23681.t1	1192	1232	cis-acting regulatory element involved in light responsiveness
Iin23681.t1	1221	1261	cis-acting regulatory element involved in light responsiveness
Iin23681.t1	1512	1552	cis-acting regulatory element involved in light responsiveness
Iin23936.t1	48	88	cis-acting regulatory element involved in light responsiveness
Iin23936.t1	50	90	cis-acting regulatory element involved in light responsiveness
Iin23936.t1	51	91	cis-acting regulatory element involved in light responsiveness
Iin23936.t1	105	145	cis-acting regulatory element involved in light responsiveness
Iin23936.t1	51	91	cis-acting regulatory element involved in light responsiveness
Iin24578.t1	302	342	cis-acting regulatory element involved in light responsiveness
Iin24578.t1	303	343	cis-acting regulatory element involved in light responsiveness
Iin24578.t1	376	416	cis-acting regulatory element involved in light responsiveness
Iin24578.t1	303	343	cis-acting regulatory element involved in light responsiveness
Iin24578.t1	376	416	cis-acting regulatory element involved in light responsiveness
Iin25294.t1	1707	1747	cis-acting regulatory element involved in light responsiveness
Iin26028.t1	1175	1215	cis-acting regulatory element involved in light responsiveness
Iin26028.t1	1340	1380	cis-acting regulatory element involved in light responsiveness
Iin26028.t1	276	316	cis-acting regulatory element involved in light responsiveness
Iin26028.t1	1173	1213	cis-acting regulatory element involved in light responsiveness
Iin26861.t1	565	605	cis-acting regulatory element involved in light responsiveness
Iin26861.t1	223	263	cis-acting regulatory element involved in light responsiveness
Iin26861.t1	670	710	cis-acting regulatory element involved in light responsiveness
Iin26861.t1	1479	1519	cis-acting regulatory element involved in light responsiveness
Iin27154.t1	1661	1701	cis-acting regulatory element involved in light responsiveness
Iin27154.t1	1882	1922	cis-acting regulatory element involved in light responsiveness
Iin27154.t1	1917	1957	cis-acting regulatory element involved in light responsiveness
Iin27154.t1	1918	1958	cis-acting regulatory element involved in light responsiveness
Iin27377.t1	1742	1782	cis-acting regulatory element involved in light responsiveness
Iin27527.t1	1500	1540	cis-acting regulatory element involved in light responsiveness
Iin27527.t1	1500	1540	cis-acting regulatory element involved in light responsiveness
Iin27903.t1	231	271	cis-acting regulatory element involved in light responsiveness
Iin27903.t1	724	764	cis-acting regulatory element involved in light responsiveness
Iin27903.t1	1030	1070	cis-acting regulatory element involved in light responsiveness
Iin27903.t1	1290	1330	cis-acting regulatory element involved in light responsiveness
Iin08806.t1	695	735	cis-acting regulatory element involved in seed-specific regulation
Iin15659.t1	1238	1278	cis-acting regulatory element involved in seed-specific regulation
Iin17476.t1	694	734	cis-acting regulatory element involved in seed-specific regulation
Iin26028.t1	1507	1547	cis-acting regulatory element involved in seed-specific regulation
Iin00245.t1	563	603	cis-acting regulatory element involved in the MeJA-responsiveness
Iin00245.t1	798	838	cis-acting regulatory element involved in the MeJA-responsiveness
Iin00245.t1	563	603	cis-acting regulatory element involved in the MeJA-responsiveness
Iin00245.t1	798	838	cis-acting regulatory element involved in the MeJA-responsiveness
Iin00717.t1	488	528	cis-acting regulatory element involved in the MeJA-responsiveness
Iin00717.t1	564	604	cis-acting regulatory element involved in the MeJA-responsiveness
Iin00717.t1	780	820	cis-acting regulatory element involved in the MeJA-responsiveness
Iin00717.t1	1254	1294	cis-acting regulatory element involved in the MeJA-responsiveness
Iin00717.t1	1361	1401	cis-acting regulatory element involved in the MeJA-responsiveness
Iin00717.t1	1639	1679	cis-acting regulatory element involved in the MeJA-responsiveness
Iin00717.t1	488	528	cis-acting regulatory element involved in the MeJA-responsiveness
Iin00717.t1	564	604	cis-acting regulatory element involved in the MeJA-responsiveness
Iin00717.t1	780	820	cis-acting regulatory element involved in the MeJA-responsiveness
Iin00717.t1	1254	1294	cis-acting regulatory element involved in the MeJA-responsiveness
Iin00717.t1	1361	1401	cis-acting regulatory element involved in the MeJA-responsiveness
Iin00717.t1	1639	1679	cis-acting regulatory element involved in the MeJA-responsiveness
Iin00881.t1	19	59	cis-acting regulatory element involved in the MeJA-responsiveness
Iin00881.t1	28	68	cis-acting regulatory element involved in the MeJA-responsiveness
Iin00881.t1	637	677	cis-acting regulatory element involved in the MeJA-responsiveness
Iin00881.t1	1618	1658	cis-acting regulatory element involved in the MeJA-responsiveness
Iin00881.t1	1718	1758	cis-acting regulatory element involved in the MeJA-responsiveness
Iin00881.t1	19	59	cis-acting regulatory element involved in the MeJA-responsiveness
Iin00881.t1	28	68	cis-acting regulatory element involved in the MeJA-responsiveness
Iin00881.t1	637	677	cis-acting regulatory element involved in the MeJA-responsiveness
Iin00881.t1	1618	1658	cis-acting regulatory element involved in the MeJA-responsiveness
Iin00881.t1	1718	1758	cis-acting regulatory element involved in the MeJA-responsiveness
Iin00935.t1	849	889	cis-acting regulatory element involved in the MeJA-responsiveness
Iin00935.t1	849	889	cis-acting regulatory element involved in the MeJA-responsiveness
Iin01138.t1	1442	1482	cis-acting regulatory element involved in the MeJA-responsiveness
Iin01138.t1	1442	1482	cis-acting regulatory element involved in the MeJA-responsiveness
Iin01163.t1	520	560	cis-acting regulatory element involved in the MeJA-responsiveness
Iin01163.t1	520	560	cis-acting regulatory element involved in the MeJA-responsiveness
Iin01320.t1	362	402	cis-acting regulatory element involved in the MeJA-responsiveness
Iin01320.t1	954	994	cis-acting regulatory element involved in the MeJA-responsiveness
Iin01320.t1	1374	1414	cis-acting regulatory element involved in the MeJA-responsiveness
Iin01320.t1	1537	1577	cis-acting regulatory element involved in the MeJA-responsiveness
Iin01320.t1	1971	2011	cis-acting regulatory element involved in the MeJA-responsiveness
Iin01320.t1	362	402	cis-acting regulatory element involved in the MeJA-responsiveness
Iin01320.t1	954	994	cis-acting regulatory element involved in the MeJA-responsiveness
Iin01320.t1	1374	1414	cis-acting regulatory element involved in the MeJA-responsiveness
Iin01320.t1	1537	1577	cis-acting regulatory element involved in the MeJA-responsiveness
Iin01320.t1	1971	2011	cis-acting regulatory element involved in the MeJA-responsiveness
Iin03146.t1	378	418	cis-acting regulatory element involved in the MeJA-responsiveness
Iin03146.t1	1560	1600	cis-acting regulatory element involved in the MeJA-responsiveness
Iin03146.t1	378	418	cis-acting regulatory element involved in the MeJA-responsiveness
Iin03146.t1	1560	1600	cis-acting regulatory element involved in the MeJA-responsiveness
Iin19825.t1	1179	1219	cis-acting regulatory element involved in the MeJA-responsiveness
Iin19825.t1	1179	1219	cis-acting regulatory element involved in the MeJA-responsiveness
Iin04372.t1	141	181	cis-acting regulatory element involved in the MeJA-responsiveness
Iin04372.t1	1189	1229	cis-acting regulatory element involved in the MeJA-responsiveness
Iin04372.t1	141	181	cis-acting regulatory element involved in the MeJA-responsiveness
Iin04372.t1	1189	1229	cis-acting regulatory element involved in the MeJA-responsiveness
Iin04381.t1	676	716	cis-acting regulatory element involved in the MeJA-responsiveness
Iin04381.t1	1598	1638	cis-acting regulatory element involved in the MeJA-responsiveness
Iin04381.t1	676	716	cis-acting regulatory element involved in the MeJA-responsiveness
Iin04381.t1	1598	1638	cis-acting regulatory element involved in the MeJA-responsiveness
Iin04382.t1	81	121	cis-acting regulatory element involved in the MeJA-responsiveness
Iin04382.t1	704	744	cis-acting regulatory element involved in the MeJA-responsiveness
Iin04382.t1	81	121	cis-acting regulatory element involved in the MeJA-responsiveness
Iin04382.t1	704	744	cis-acting regulatory element involved in the MeJA-responsiveness
Iin04644.t1	508	548	cis-acting regulatory element involved in the MeJA-responsiveness
Iin04644.t1	806	846	cis-acting regulatory element involved in the MeJA-responsiveness
Iin04644.t1	1075	1115	cis-acting regulatory element involved in the MeJA-responsiveness
Iin04644.t1	1172	1212	cis-acting regulatory element involved in the MeJA-responsiveness
Iin04644.t1	1806	1846	cis-acting regulatory element involved in the MeJA-responsiveness
Iin04644.t1	508	548	cis-acting regulatory element involved in the MeJA-responsiveness
Iin04644.t1	806	846	cis-acting regulatory element involved in the MeJA-responsiveness
Iin04644.t1	1075	1115	cis-acting regulatory element involved in the MeJA-responsiveness
Iin04644.t1	1172	1212	cis-acting regulatory element involved in the MeJA-responsiveness
Iin04644.t1	1806	1846	cis-acting regulatory element involved in the MeJA-responsiveness
Iin04767.t1	62	102	cis-acting regulatory element involved in the MeJA-responsiveness
Iin04767.t1	141	181	cis-acting regulatory element involved in the MeJA-responsiveness
Iin04767.t1	1856	1896	cis-acting regulatory element involved in the MeJA-responsiveness
Iin04767.t1	62	102	cis-acting regulatory element involved in the MeJA-responsiveness
Iin04767.t1	141	181	cis-acting regulatory element involved in the MeJA-responsiveness
Iin04767.t1	1856	1896	cis-acting regulatory element involved in the MeJA-responsiveness
Iin08145.t1	419	459	cis-acting regulatory element involved in the MeJA-responsiveness
Iin08145.t1	495	535	cis-acting regulatory element involved in the MeJA-responsiveness
Iin08145.t1	854	894	cis-acting regulatory element involved in the MeJA-responsiveness
Iin08145.t1	954	994	cis-acting regulatory element involved in the MeJA-responsiveness
Iin08145.t1	1077	1117	cis-acting regulatory element involved in the MeJA-responsiveness
Iin08145.t1	1162	1202	cis-acting regulatory element involved in the MeJA-responsiveness
Iin08145.t1	1173	1213	cis-acting regulatory element involved in the MeJA-responsiveness
Iin08145.t1	1309	1349	cis-acting regulatory element involved in the MeJA-responsiveness
Iin08145.t1	419	459	cis-acting regulatory element involved in the MeJA-responsiveness
Iin08145.t1	495	535	cis-acting regulatory element involved in the MeJA-responsiveness
Iin08145.t1	854	894	cis-acting regulatory element involved in the MeJA-responsiveness
Iin08145.t1	954	994	cis-acting regulatory element involved in the MeJA-responsiveness
Iin08145.t1	1077	1117	cis-acting regulatory element involved in the MeJA-responsiveness
Iin08145.t1	1162	1202	cis-acting regulatory element involved in the MeJA-responsiveness
Iin08145.t1	1173	1213	cis-acting regulatory element involved in the MeJA-responsiveness
Iin08145.t1	1309	1349	cis-acting regulatory element involved in the MeJA-responsiveness
Iin08536.t1	1917	1957	cis-acting regulatory element involved in the MeJA-responsiveness
Iin08536.t1	1917	1957	cis-acting regulatory element involved in the MeJA-responsiveness
Iin08739.t1	223	263	cis-acting regulatory element involved in the MeJA-responsiveness
Iin08739.t1	471	511	cis-acting regulatory element involved in the MeJA-responsiveness
Iin08739.t1	1337	1377	cis-acting regulatory element involved in the MeJA-responsiveness
Iin08739.t1	1576	1616	cis-acting regulatory element involved in the MeJA-responsiveness
Iin08739.t1	223	263	cis-acting regulatory element involved in the MeJA-responsiveness
Iin08739.t1	471	511	cis-acting regulatory element involved in the MeJA-responsiveness
Iin08739.t1	1337	1377	cis-acting regulatory element involved in the MeJA-responsiveness
Iin08739.t1	1576	1616	cis-acting regulatory element involved in the MeJA-responsiveness
Iin08806.t1	1210	1250	cis-acting regulatory element involved in the MeJA-responsiveness
Iin08806.t1	1832	1872	cis-acting regulatory element involved in the MeJA-responsiveness
Iin08806.t1	1835	1875	cis-acting regulatory element involved in the MeJA-responsiveness
Iin08806.t1	1210	1250	cis-acting regulatory element involved in the MeJA-responsiveness
Iin08806.t1	1832	1872	cis-acting regulatory element involved in the MeJA-responsiveness
Iin08806.t1	1835	1875	cis-acting regulatory element involved in the MeJA-responsiveness
Iin09462.t1	147	187	cis-acting regulatory element involved in the MeJA-responsiveness
Iin09462.t1	637	677	cis-acting regulatory element involved in the MeJA-responsiveness
Iin09462.t1	1252	1292	cis-acting regulatory element involved in the MeJA-responsiveness
Iin09462.t1	147	187	cis-acting regulatory element involved in the MeJA-responsiveness
Iin09462.t1	637	677	cis-acting regulatory element involved in the MeJA-responsiveness
Iin09462.t1	1252	1292	cis-acting regulatory element involved in the MeJA-responsiveness
Iin09999.t1	567	607	cis-acting regulatory element involved in the MeJA-responsiveness
Iin09999.t1	574	614	cis-acting regulatory element involved in the MeJA-responsiveness
Iin09999.t1	1526	1566	cis-acting regulatory element involved in the MeJA-responsiveness
Iin09999.t1	1651	1691	cis-acting regulatory element involved in the MeJA-responsiveness
Iin09999.t1	567	607	cis-acting regulatory element involved in the MeJA-responsiveness
Iin09999.t1	574	614	cis-acting regulatory element involved in the MeJA-responsiveness
Iin09999.t1	1526	1566	cis-acting regulatory element involved in the MeJA-responsiveness
Iin09999.t1	1651	1691	cis-acting regulatory element involved in the MeJA-responsiveness
Iin10232.t1	681	721	cis-acting regulatory element involved in the MeJA-responsiveness
Iin10232.t1	1552	1592	cis-acting regulatory element involved in the MeJA-responsiveness
Iin10232.t1	1595	1635	cis-acting regulatory element involved in the MeJA-responsiveness
Iin10232.t1	1598	1638	cis-acting regulatory element involved in the MeJA-responsiveness
Iin10232.t1	681	721	cis-acting regulatory element involved in the MeJA-responsiveness
Iin10232.t1	1552	1592	cis-acting regulatory element involved in the MeJA-responsiveness
Iin10232.t1	1595	1635	cis-acting regulatory element involved in the MeJA-responsiveness
Iin10232.t1	1598	1638	cis-acting regulatory element involved in the MeJA-responsiveness
Iin11121.t1	1440	1480	cis-acting regulatory element involved in the MeJA-responsiveness
Iin11121.t1	1440	1480	cis-acting regulatory element involved in the MeJA-responsiveness
Iin11593.t1	340	380	cis-acting regulatory element involved in the MeJA-responsiveness
Iin11593.t1	1603	1643	cis-acting regulatory element involved in the MeJA-responsiveness
Iin11593.t1	1744	1784	cis-acting regulatory element involved in the MeJA-responsiveness
Iin11593.t1	1920	1960	cis-acting regulatory element involved in the MeJA-responsiveness
Iin11593.t1	340	380	cis-acting regulatory element involved in the MeJA-responsiveness
Iin11593.t1	1603	1643	cis-acting regulatory element involved in the MeJA-responsiveness
Iin11593.t1	1744	1784	cis-acting regulatory element involved in the MeJA-responsiveness
Iin11593.t1	1920	1960	cis-acting regulatory element involved in the MeJA-responsiveness
Iin11676.t1	1043	1083	cis-acting regulatory element involved in the MeJA-responsiveness
Iin11676.t1	1043	1083	cis-acting regulatory element involved in the MeJA-responsiveness
Iin11855.t1	1462	1502	cis-acting regulatory element involved in the MeJA-responsiveness
Iin11855.t1	1462	1502	cis-acting regulatory element involved in the MeJA-responsiveness
Iin12135.t1	545	585	cis-acting regulatory element involved in the MeJA-responsiveness
Iin12135.t1	545	585	cis-acting regulatory element involved in the MeJA-responsiveness
Iin13112.t1	245	285	cis-acting regulatory element involved in the MeJA-responsiveness
Iin13112.t1	597	637	cis-acting regulatory element involved in the MeJA-responsiveness
Iin13112.t1	909	949	cis-acting regulatory element involved in the MeJA-responsiveness
Iin13112.t1	946	986	cis-acting regulatory element involved in the MeJA-responsiveness
Iin13112.t1	1012	1052	cis-acting regulatory element involved in the MeJA-responsiveness
Iin13112.t1	245	285	cis-acting regulatory element involved in the MeJA-responsiveness
Iin13112.t1	597	637	cis-acting regulatory element involved in the MeJA-responsiveness
Iin13112.t1	909	949	cis-acting regulatory element involved in the MeJA-responsiveness
Iin13112.t1	946	986	cis-acting regulatory element involved in the MeJA-responsiveness
Iin13112.t1	1012	1052	cis-acting regulatory element involved in the MeJA-responsiveness
Iin13118.t1	248	288	cis-acting regulatory element involved in the MeJA-responsiveness
Iin13118.t1	600	640	cis-acting regulatory element involved in the MeJA-responsiveness
Iin13118.t1	912	952	cis-acting regulatory element involved in the MeJA-responsiveness
Iin13118.t1	949	989	cis-acting regulatory element involved in the MeJA-responsiveness
Iin13118.t1	1015	1055	cis-acting regulatory element involved in the MeJA-responsiveness
Iin13118.t1	248	288	cis-acting regulatory element involved in the MeJA-responsiveness
Iin13118.t1	600	640	cis-acting regulatory element involved in the MeJA-responsiveness
Iin13118.t1	912	952	cis-acting regulatory element involved in the MeJA-responsiveness
Iin13118.t1	949	989	cis-acting regulatory element involved in the MeJA-responsiveness
Iin13118.t1	1015	1055	cis-acting regulatory element involved in the MeJA-responsiveness
Iin13155.t1	776	816	cis-acting regulatory element involved in the MeJA-responsiveness
Iin13155.t1	1760	1800	cis-acting regulatory element involved in the MeJA-responsiveness
Iin13155.t1	1763	1803	cis-acting regulatory element involved in the MeJA-responsiveness
Iin13155.t1	1815	1855	cis-acting regulatory element involved in the MeJA-responsiveness
Iin13155.t1	776	816	cis-acting regulatory element involved in the MeJA-responsiveness
Iin13155.t1	1760	1800	cis-acting regulatory element involved in the MeJA-responsiveness
Iin13155.t1	1763	1803	cis-acting regulatory element involved in the MeJA-responsiveness
Iin13155.t1	1815	1855	cis-acting regulatory element involved in the MeJA-responsiveness
Iin14806.t1	550	590	cis-acting regulatory element involved in the MeJA-responsiveness
Iin14806.t1	550	590	cis-acting regulatory element involved in the MeJA-responsiveness
Iin15009.t1	262	302	cis-acting regulatory element involved in the MeJA-responsiveness
Iin15009.t1	570	610	cis-acting regulatory element involved in the MeJA-responsiveness
Iin15009.t1	1570	1610	cis-acting regulatory element involved in the MeJA-responsiveness
Iin15009.t1	1852	1892	cis-acting regulatory element involved in the MeJA-responsiveness
Iin15009.t1	262	302	cis-acting regulatory element involved in the MeJA-responsiveness
Iin15009.t1	570	610	cis-acting regulatory element involved in the MeJA-responsiveness
Iin15009.t1	1570	1610	cis-acting regulatory element involved in the MeJA-responsiveness
Iin15009.t1	1852	1892	cis-acting regulatory element involved in the MeJA-responsiveness
Iin15518.t1	810	850	cis-acting regulatory element involved in the MeJA-responsiveness
Iin15518.t1	1200	1240	cis-acting regulatory element involved in the MeJA-responsiveness
Iin15518.t1	810	850	cis-acting regulatory element involved in the MeJA-responsiveness
Iin15518.t1	1200	1240	cis-acting regulatory element involved in the MeJA-responsiveness
Iin15659.t1	109	149	cis-acting regulatory element involved in the MeJA-responsiveness
Iin15659.t1	1146	1186	cis-acting regulatory element involved in the MeJA-responsiveness
Iin15659.t1	1931	1971	cis-acting regulatory element involved in the MeJA-responsiveness
Iin15659.t1	109	149	cis-acting regulatory element involved in the MeJA-responsiveness
Iin15659.t1	1146	1186	cis-acting regulatory element involved in the MeJA-responsiveness
Iin15659.t1	1931	1971	cis-acting regulatory element involved in the MeJA-responsiveness
Iin16704.t1	48	88	cis-acting regulatory element involved in the MeJA-responsiveness
Iin16704.t1	117	157	cis-acting regulatory element involved in the MeJA-responsiveness
Iin16704.t1	159	199	cis-acting regulatory element involved in the MeJA-responsiveness
Iin16704.t1	183	223	cis-acting regulatory element involved in the MeJA-responsiveness
Iin16704.t1	871	911	cis-acting regulatory element involved in the MeJA-responsiveness
Iin16704.t1	1118	1158	cis-acting regulatory element involved in the MeJA-responsiveness
Iin16704.t1	1219	1259	cis-acting regulatory element involved in the MeJA-responsiveness
Iin16704.t1	1373	1413	cis-acting regulatory element involved in the MeJA-responsiveness
Iin16704.t1	48	88	cis-acting regulatory element involved in the MeJA-responsiveness
Iin16704.t1	117	157	cis-acting regulatory element involved in the MeJA-responsiveness
Iin16704.t1	159	199	cis-acting regulatory element involved in the MeJA-responsiveness
Iin16704.t1	183	223	cis-acting regulatory element involved in the MeJA-responsiveness
Iin16704.t1	871	911	cis-acting regulatory element involved in the MeJA-responsiveness
Iin16704.t1	1118	1158	cis-acting regulatory element involved in the MeJA-responsiveness
Iin16704.t1	1219	1259	cis-acting regulatory element involved in the MeJA-responsiveness
Iin16704.t1	1373	1413	cis-acting regulatory element involved in the MeJA-responsiveness
Iin17113.t1	1886	1926	cis-acting regulatory element involved in the MeJA-responsiveness
Iin17113.t1	1886	1926	cis-acting regulatory element involved in the MeJA-responsiveness
Iin17251.t1	101	141	cis-acting regulatory element involved in the MeJA-responsiveness
Iin17251.t1	1190	1230	cis-acting regulatory element involved in the MeJA-responsiveness
Iin17251.t1	1817	1857	cis-acting regulatory element involved in the MeJA-responsiveness
Iin17251.t1	101	141	cis-acting regulatory element involved in the MeJA-responsiveness
Iin17251.t1	1190	1230	cis-acting regulatory element involved in the MeJA-responsiveness
Iin17251.t1	1817	1857	cis-acting regulatory element involved in the MeJA-responsiveness
Iin17769.t1	1963	2003	cis-acting regulatory element involved in the MeJA-responsiveness
Iin17769.t1	1963	2003	cis-acting regulatory element involved in the MeJA-responsiveness
Iin17841.t1	263	303	cis-acting regulatory element involved in the MeJA-responsiveness
Iin17841.t1	1355	1395	cis-acting regulatory element involved in the MeJA-responsiveness
Iin17841.t1	1371	1411	cis-acting regulatory element involved in the MeJA-responsiveness
Iin17841.t1	263	303	cis-acting regulatory element involved in the MeJA-responsiveness
Iin17841.t1	1355	1395	cis-acting regulatory element involved in the MeJA-responsiveness
Iin17841.t1	1371	1411	cis-acting regulatory element involved in the MeJA-responsiveness
Iin18260.t1	1315	1355	cis-acting regulatory element involved in the MeJA-responsiveness
Iin18260.t1	1469	1509	cis-acting regulatory element involved in the MeJA-responsiveness
Iin18260.t1	1315	1355	cis-acting regulatory element involved in the MeJA-responsiveness
Iin18260.t1	1469	1509	cis-acting regulatory element involved in the MeJA-responsiveness
Iin19826.t1	48	88	cis-acting regulatory element involved in the MeJA-responsiveness
Iin19826.t1	72	112	cis-acting regulatory element involved in the MeJA-responsiveness
Iin19826.t1	90	130	cis-acting regulatory element involved in the MeJA-responsiveness
Iin19826.t1	381	421	cis-acting regulatory element involved in the MeJA-responsiveness
Iin19826.t1	771	811	cis-acting regulatory element involved in the MeJA-responsiveness
Iin19826.t1	1212	1252	cis-acting regulatory element involved in the MeJA-responsiveness
Iin19826.t1	1927	1967	cis-acting regulatory element involved in the MeJA-responsiveness
Iin19826.t1	48	88	cis-acting regulatory element involved in the MeJA-responsiveness
Iin19826.t1	72	112	cis-acting regulatory element involved in the MeJA-responsiveness
Iin19826.t1	90	130	cis-acting regulatory element involved in the MeJA-responsiveness
Iin19826.t1	381	421	cis-acting regulatory element involved in the MeJA-responsiveness
Iin19826.t1	771	811	cis-acting regulatory element involved in the MeJA-responsiveness
Iin19826.t1	1212	1252	cis-acting regulatory element involved in the MeJA-responsiveness
Iin19826.t1	1927	1967	cis-acting regulatory element involved in the MeJA-responsiveness
Iin23415.t1	1238	1278	cis-acting regulatory element involved in the MeJA-responsiveness
Iin23415.t1	1241	1281	cis-acting regulatory element involved in the MeJA-responsiveness
Iin23415.t1	1238	1278	cis-acting regulatory element involved in the MeJA-responsiveness
Iin23415.t1	1241	1281	cis-acting regulatory element involved in the MeJA-responsiveness
Iin23482.t1	1888	1928	cis-acting regulatory element involved in the MeJA-responsiveness
Iin23482.t1	1888	1928	cis-acting regulatory element involved in the MeJA-responsiveness
Iin23519.t1	1368	1408	cis-acting regulatory element involved in the MeJA-responsiveness
Iin23519.t1	1368	1408	cis-acting regulatory element involved in the MeJA-responsiveness
Iin23681.t1	814	854	cis-acting regulatory element involved in the MeJA-responsiveness
Iin23681.t1	814	854	cis-acting regulatory element involved in the MeJA-responsiveness
Iin23936.t1	1825	1865	cis-acting regulatory element involved in the MeJA-responsiveness
Iin23936.t1	1825	1865	cis-acting regulatory element involved in the MeJA-responsiveness
Iin24297.t1	1191	1231	cis-acting regulatory element involved in the MeJA-responsiveness
Iin24297.t1	1670	1710	cis-acting regulatory element involved in the MeJA-responsiveness
Iin24297.t1	1191	1231	cis-acting regulatory element involved in the MeJA-responsiveness
Iin24297.t1	1670	1710	cis-acting regulatory element involved in the MeJA-responsiveness
Iin25294.t1	1840	1880	cis-acting regulatory element involved in the MeJA-responsiveness
Iin25294.t1	1840	1880	cis-acting regulatory element involved in the MeJA-responsiveness
Iin26028.t1	1134	1174	cis-acting regulatory element involved in the MeJA-responsiveness
Iin26028.t1	1134	1174	cis-acting regulatory element involved in the MeJA-responsiveness
Iin26861.t1	492	532	cis-acting regulatory element involved in the MeJA-responsiveness
Iin26861.t1	492	532	cis-acting regulatory element involved in the MeJA-responsiveness
Iin27154.t1	213	253	cis-acting regulatory element involved in the MeJA-responsiveness
Iin27154.t1	1881	1921	cis-acting regulatory element involved in the MeJA-responsiveness
Iin27154.t1	213	253	cis-acting regulatory element involved in the MeJA-responsiveness
Iin27154.t1	1881	1921	cis-acting regulatory element involved in the MeJA-responsiveness
Iin27377.t1	178	218	cis-acting regulatory element involved in the MeJA-responsiveness
Iin27377.t1	1546	1586	cis-acting regulatory element involved in the MeJA-responsiveness
Iin27377.t1	1586	1626	cis-acting regulatory element involved in the MeJA-responsiveness
Iin27377.t1	1589	1629	cis-acting regulatory element involved in the MeJA-responsiveness
Iin27377.t1	178	218	cis-acting regulatory element involved in the MeJA-responsiveness
Iin27377.t1	1546	1586	cis-acting regulatory element involved in the MeJA-responsiveness
Iin27377.t1	1586	1626	cis-acting regulatory element involved in the MeJA-responsiveness
Iin27377.t1	1589	1629	cis-acting regulatory element involved in the MeJA-responsiveness
Iin27527.t1	239	279	cis-acting regulatory element involved in the MeJA-responsiveness
Iin27527.t1	239	279	cis-acting regulatory element involved in the MeJA-responsiveness
Iin27903.t1	131	171	cis-acting regulatory element involved in the MeJA-responsiveness
Iin27903.t1	146	186	cis-acting regulatory element involved in the MeJA-responsiveness
Iin27903.t1	853	893	cis-acting regulatory element involved in the MeJA-responsiveness
Iin27903.t1	922	962	cis-acting regulatory element involved in the MeJA-responsiveness
Iin27903.t1	1010	1050	cis-acting regulatory element involved in the MeJA-responsiveness
Iin27903.t1	1035	1075	cis-acting regulatory element involved in the MeJA-responsiveness
Iin27903.t1	1320	1360	cis-acting regulatory element involved in the MeJA-responsiveness
Iin27903.t1	1332	1372	cis-acting regulatory element involved in the MeJA-responsiveness
Iin27903.t1	1427	1467	cis-acting regulatory element involved in the MeJA-responsiveness
Iin27903.t1	131	171	cis-acting regulatory element involved in the MeJA-responsiveness
Iin27903.t1	146	186	cis-acting regulatory element involved in the MeJA-responsiveness
Iin27903.t1	853	893	cis-acting regulatory element involved in the MeJA-responsiveness
Iin27903.t1	922	962	cis-acting regulatory element involved in the MeJA-responsiveness
Iin27903.t1	1010	1050	cis-acting regulatory element involved in the MeJA-responsiveness
Iin27903.t1	1035	1075	cis-acting regulatory element involved in the MeJA-responsiveness
Iin27903.t1	1320	1360	cis-acting regulatory element involved in the MeJA-responsiveness
Iin27903.t1	1332	1372	cis-acting regulatory element involved in the MeJA-responsiveness
Iin27903.t1	1427	1467	cis-acting regulatory element involved in the MeJA-responsiveness
Iin00717.t1	636	676	gibberellin-responsive element
Iin00717.t1	1987	2027	gibberellin-responsive element
Iin00717.t1	381	421	gibberellin-responsive element
Iin00935.t1	1291	1331	gibberellin-responsive element
Iin01320.t1	1386	1426	gibberellin-responsive element
Iin01320.t1	869	909	gibberellin-responsive element
Iin02664.t1	285	325	gibberellin-responsive element
Iin03144.t1	1274	1314	gibberellin-responsive element
Iin03144.t1	1129	1169	gibberellin-responsive element
Iin19825.t1	1698	1738	gibberellin-responsive element
Iin04372.t1	630	670	gibberellin-responsive element
Iin04644.t1	1167	1207	gibberellin-responsive element
Iin04767.t1	722	762	gibberellin-responsive element
Iin08145.t1	1020	1060	gibberellin-responsive element
Iin08739.t1	1571	1611	gibberellin-responsive element
Iin08739.t1	1835	1875	gibberellin-responsive element
Iin09462.t1	1431	1471	gibberellin-responsive element
Iin10232.t1	703	743	gibberellin-responsive element
Iin11593.t1	1867	1907	gibberellin-responsive element
Iin11855.t1	758	798	gibberellin-responsive element
Iin11855.t1	1660	1700	gibberellin-responsive element
Iin13312.t1	867	907	gibberellin-responsive element
Iin15009.t1	542	582	gibberellin-responsive element
Iin15009.t1	311	351	gibberellin-responsive element
Iin15518.t1	896	936	gibberellin-responsive element
Iin15659.t1	521	561	gibberellin-responsive element
Iin17238.t1	473	513	gibberellin-responsive element
Iin17238.t1	591	631	gibberellin-responsive element
Iin17238.t1	852	892	gibberellin-responsive element
Iin17283.t1	421	461	gibberellin-responsive element
Iin17476.t1	1174	1214	gibberellin-responsive element
Iin18260.t1	1077	1117	gibberellin-responsive element
Iin18260.t1	1117	1157	gibberellin-responsive element
Iin18260.t1	1668	1708	gibberellin-responsive element
Iin19186.t1	1296	1336	gibberellin-responsive element
Iin19826.t1	1120	1160	gibberellin-responsive element
Iin19826.t1	384	424	gibberellin-responsive element
Iin23482.t1	1744	1784	gibberellin-responsive element
Iin23681.t1	944	984	gibberellin-responsive element
Iin26861.t1	1300	1340	gibberellin-responsive element
Iin27154.t1	1588	1628	gibberellin-responsive element
Iin27395.t1	1318	1358	gibberellin-responsive element
Iin27903.t1	243	283	gibberellin-responsive element
Iin27903.t1	1629	1669	gibberellin-responsive element
Iin00881.t1	1699	1739	light responsive element
Iin00935.t1	1889	1929	light responsive element
Iin00935.t1	1890	1930	light responsive element
Iin01320.t1	1636	1676	light responsive element
Iin01320.t1	1637	1677	light responsive element
Iin01320.t1	1782	1822	light responsive element
Iin03144.t1	1619	1659	light responsive element
Iin03146.t1	582	622	light responsive element
Iin19825.t1	506	546	light responsive element
Iin04372.t1	581	621	light responsive element
Iin04381.t1	732	772	light responsive element
Iin04381.t1	1135	1175	light responsive element
Iin04382.t1	1018	1058	light responsive element
Iin04644.t1	378	418	light responsive element
Iin04767.t1	83	123	light responsive element
Iin08145.t1	578	618	light responsive element
Iin08145.t1	994	1034	light responsive element
Iin08536.t1	785	825	light responsive element
Iin08536.t1	787	827	light responsive element
Iin08739.t1	575	615	light responsive element
Iin08739.t1	576	616	light responsive element
Iin08739.t1	763	803	light responsive element
Iin08739.t1	984	1024	light responsive element
Iin08739.t1	986	1026	light responsive element
Iin08739.t1	996	1036	light responsive element
Iin08806.t1	1753	1793	light responsive element
Iin08806.t1	1754	1794	light responsive element
Iin08946.t1	104	144	light responsive element
Iin08946.t1	394	434	light responsive element
Iin08946.t1	396	436	light responsive element
Iin08946.t1	551	591	light responsive element
Iin09462.t1	970	1010	light responsive element
Iin09462.t1	1468	1508	light responsive element
Iin11121.t1	620	660	light responsive element
Iin11593.t1	1371	1411	light responsive element
Iin11593.t1	2011	2051	light responsive element
Iin11676.t1	1660	1700	light responsive element
Iin11676.t1	1661	1701	light responsive element
Iin11676.t1	1712	1752	light responsive element
Iin11855.t1	397	437	light responsive element
Iin11855.t1	398	438	light responsive element
Iin11855.t1	1665	1705	light responsive element
Iin11855.t1	1710	1750	light responsive element
Iin12135.t1	1949	1989	light responsive element
Iin12135.t1	472	512	light responsive element
Iin12135.t1	1716	1756	light responsive element
Iin13112.t1	732	772	light responsive element
Iin13112.t1	1770	1810	light responsive element
Iin13118.t1	735	775	light responsive element
Iin13118.t1	1772	1812	light responsive element
Iin13312.t1	1568	1608	light responsive element
Iin13312.t1	1611	1651	light responsive element
Iin13312.t1	850	890	light responsive element
Iin14806.t1	460	500	light responsive element
Iin14806.t1	752	792	light responsive element
Iin14806.t1	753	793	light responsive element
Iin15518.t1	93	133	light responsive element
Iin15659.t1	59	99	light responsive element
Iin15659.t1	956	996	light responsive element
Iin16704.t1	413	453	light responsive element
Iin17113.t1	398	438	light responsive element
Iin17238.t1	701	741	light responsive element
Iin17251.t1	1303	1343	light responsive element
Iin17283.t1	984	1024	light responsive element
Iin17283.t1	985	1025	light responsive element
Iin17283.t1	1150	1190	light responsive element
Iin17283.t1	1151	1191	light responsive element
Iin17283.t1	1336	1376	light responsive element
Iin17283.t1	1337	1377	light responsive element
Iin17283.t1	1420	1460	light responsive element
Iin17283.t1	1421	1461	light responsive element
Iin17283.t1	1803	1843	light responsive element
Iin17769.t1	1443	1483	light responsive element
Iin17841.t1	26	66	light responsive element
Iin17841.t1	1276	1316	light responsive element
Iin19186.t1	141	181	light responsive element
Iin19186.t1	1425	1465	light responsive element
Iin19826.t1	389	429	light responsive element
Iin20333.t1	955	995	light responsive element
Iin20333.t1	956	996	light responsive element
Iin20333.t1	1434	1474	light responsive element
Iin20333.t1	1638	1678	light responsive element
Iin20333.t1	1908	1948	light responsive element
Iin23415.t1	1951	1991	light responsive element
Iin23482.t1	778	818	light responsive element
Iin23482.t1	649	689	light responsive element
Iin23936.t1	288	328	light responsive element
Iin23936.t1	605	645	light responsive element
Iin23936.t1	606	646	light responsive element
Iin24578.t1	853	893	light responsive element
Iin24578.t1	1032	1072	light responsive element
Iin24578.t1	1933	1973	light responsive element
Iin24578.t1	1051	1091	light responsive element
Iin24578.t1	1768	1808	light responsive element
Iin25294.t1	1496	1536	light responsive element
Iin25294.t1	1497	1537	light responsive element
Iin26028.t1	848	888	light responsive element
Iin26028.t1	874	914	light responsive element
Iin26861.t1	652	692	light responsive element
Iin26861.t1	653	693	light responsive element
Iin27377.t1	708	748	light responsive element
Iin27377.t1	709	749	light responsive element
Iin27377.t1	902	942	light responsive element
Iin27395.t1	444	484	light responsive element
Iin27395.t1	445	485	light responsive element
Iin27527.t1	1938	1978	light responsive element
Iin27903.t1	1041	1081	light responsive element
Iin27903.t1	1123	1163	light responsive element
Iin00245.t1	1322	1362	MYB binding site involved in drought-inducibility
Iin00245.t1	2005	2045	MYB binding site involved in drought-inducibility
Iin00717.t1	1867	1907	MYB binding site involved in drought-inducibility
Iin00881.t1	805	845	MYB binding site involved in drought-inducibility
Iin01320.t1	1023	1063	MYB binding site involved in drought-inducibility
Iin03144.t1	939	979	MYB binding site involved in drought-inducibility
Iin04372.t1	1596	1636	MYB binding site involved in drought-inducibility
Iin04644.t1	2006	2046	MYB binding site involved in drought-inducibility
Iin04767.t1	1287	1327	MYB binding site involved in drought-inducibility
Iin08536.t1	41	81	MYB binding site involved in drought-inducibility
Iin08536.t1	1296	1336	MYB binding site involved in drought-inducibility
Iin08806.t1	257	297	MYB binding site involved in drought-inducibility
Iin09462.t1	623	663	MYB binding site involved in drought-inducibility
Iin09999.t1	1173	1213	MYB binding site involved in drought-inducibility
Iin10232.t1	838	878	MYB binding site involved in drought-inducibility
Iin11121.t1	1873	1913	MYB binding site involved in drought-inducibility
Iin11593.t1	261	301	MYB binding site involved in drought-inducibility
Iin11593.t1	981	1021	MYB binding site involved in drought-inducibility
Iin11855.t1	481	521	MYB binding site involved in drought-inducibility
Iin12135.t1	1934	1974	MYB binding site involved in drought-inducibility
Iin13155.t1	279	319	MYB binding site involved in drought-inducibility
Iin13155.t1	895	935	MYB binding site involved in drought-inducibility
Iin13155.t1	1847	1887	MYB binding site involved in drought-inducibility
Iin15518.t1	196	236	MYB binding site involved in drought-inducibility
Iin16704.t1	435	475	MYB binding site involved in drought-inducibility
Iin16704.t1	498	538	MYB binding site involved in drought-inducibility
Iin17113.t1	1283	1323	MYB binding site involved in drought-inducibility
Iin17251.t1	130	170	MYB binding site involved in drought-inducibility
Iin17283.t1	665	705	MYB binding site involved in drought-inducibility
Iin17769.t1	334	374	MYB binding site involved in drought-inducibility
Iin19826.t1	716	756	MYB binding site involved in drought-inducibility
Iin19826.t1	1508	1548	MYB binding site involved in drought-inducibility
Iin23681.t1	150	190	MYB binding site involved in drought-inducibility
Iin23936.t1	1267	1307	MYB binding site involved in drought-inducibility
Iin24297.t1	231	271	MYB binding site involved in drought-inducibility
Iin24297.t1	1171	1211	MYB binding site involved in drought-inducibility
Iin26861.t1	1877	1917	MYB binding site involved in drought-inducibility
Iin27154.t1	584	624	MYB binding site involved in drought-inducibility
Iin27154.t1	1381	1421	MYB binding site involved in drought-inducibility
Iin27527.t1	743	783	MYB binding site involved in drought-inducibility
Iin01320.t1	1112	1152	MYB binding site involved in flavonoid biosynthetic genes regulation
Iin08536.t1	1930	1970	MYB binding site involved in flavonoid biosynthetic genes regulation
Iin08806.t1	49	89	MYB binding site involved in flavonoid biosynthetic genes regulation
Iin17283.t1	1012	1052	MYB binding site involved in flavonoid biosynthetic genes regulation
Iin17283.t1	1363	1403	MYB binding site involved in flavonoid biosynthetic genes regulation
Iin17283.t1	1447	1487	MYB binding site involved in flavonoid biosynthetic genes regulation
Iin02491.t1	923	963	MYB binding site involved in light responsiveness
Iin03146.t1	1108	1148	MYB binding site involved in light responsiveness
Iin19825.t1	508	548	MYB binding site involved in light responsiveness
Iin04372.t1	1407	1447	MYB binding site involved in light responsiveness
Iin04382.t1	449	489	MYB binding site involved in light responsiveness
Iin11121.t1	1925	1965	MYB binding site involved in light responsiveness
Iin11855.t1	1559	1599	MYB binding site involved in light responsiveness
Iin13112.t1	162	202	MYB binding site involved in light responsiveness
Iin13118.t1	165	205	MYB binding site involved in light responsiveness
Iin13118.t1	1930	1970	MYB binding site involved in light responsiveness
Iin14806.t1	1305	1345	MYB binding site involved in light responsiveness
Iin15518.t1	452	492	MYB binding site involved in light responsiveness
Iin15659.t1	1536	1576	MYB binding site involved in light responsiveness
Iin17238.t1	254	294	MYB binding site involved in light responsiveness
Iin17476.t1	229	269	MYB binding site involved in light responsiveness
Iin17769.t1	1440	1480	MYB binding site involved in light responsiveness
Iin23415.t1	376	416	MYB binding site involved in light responsiveness
Iin24297.t1	698	738	MYB binding site involved in light responsiveness
