# Supplementary material for: Identification of the bZIP gene family and regulation of metabolites under salt stress in isatis indigotica
Source: Front Plant Sci. 2022 Oct 4;13:1011616. doi: 10.3389/fpls.2022.1011616 (PMC9576947; doi:10.3389/fpls.2022.1011616)
Supplement: Supplementary file 1 [file DataSheet_1.zip › Supplementary/Supplementary Table 5.xls]

## Sheet: Sheet1
Expression data of IibZIP genes in Isatis indigotica leaf under different times salt stress (CK:0h, SM:24H, SL:48h）
gene_id	Gene_name	CK_1	CK_2	CK_3	SM_1	SM_2	SM_3	SL_1	SL_2	SL_3
Iin27903	IibZIP65	184.084	131.763	185.035	109.412	138.337	98.9212	79.2576	78.8785	93.4685
Iin13118	IibZIP31	62.9873	74.7146	53.6355	77.5194	82.6567	95.8947	86.8206	79.7169	84.6895
Iin15009	IibZIP35	45.6313	35.4193	64.4591	61.3423	54.3773	94.4252	64.7952	59.6628	54.0536
Iin23482	IibZIP52	59.4613	50.3224	50.5246	34.079	28.6196	33.9604	90.5569	63.7821	87.2203
Iin01163	IibZIP6	51.9309	51.5393	59.458	50.2861	68.3139	63.0906	33.6078	28.7061	17.6969
Iin14806	IibZIP34	24.8666	30.8905	20.1865	53.3344	64.6891	57.9502	69.1427	57.2221	44.2704
Iin01138	IibZIP5	51.7778	51.231	55.4404	38.7587	56.7684	50.8346	47.3394	31.906	18.8827
Iin17476	IibZIP43	33.8518	29.3598	29.4336	30.1906	41.4379	45.4371	38.5818	29.5944	39.3646
Iin00935	IibZIP4	20.7663	18.6295	21.5912	39.8681	43.86	47.9341	32.668	30.6254	55.8553
Iin11676	IibZIP27	21.1738	25.2965	21.0246	27.6103	30.875	27.4319	33.0972	34.6023	30.2832
Iin23415	IibZIP51	9.10161	11.3261	5.70879	36.3347	35.9337	30.7207	31.7702	27.2567	41.1778
Iin08145	IibZIP17	21.0933	20.4386	18.2147	22.3606	26.2384	25.5086	30.2799	25.8447	36.6131
Iin11593	IibZIP26	16.187	17.5941	16.2364	23.183	25.1503	34.5816	24.2439	25.2801	33.3403
Iin27154	IibZIP61	20.2133	21.0967	25.5061	20.175	21.1644	19.2873	23.0604	22.8755	22.9361
Iin13312	IibZIP33	18.1074	19.1954	17.6869	18.7524	24.8651	25.0091	26.3507	21.9203	23.7975
Iin23936	IibZIP55	22.9166	19.5591	19.6619	20.7666	25.2865	22.0848	21.7809	20.9954	18.3385
Iin24578	IibZIP57	29.3094	22.613	32.6865	11.0706	11.9371	14.8476	25.8812	20.1777	21.9054
Iin16704	IibZIP38	6.16559	15.9661	6.62971	29.6233	28.2283	27.3943	21.6753	18.0697	31.8692
Iin02491	IibZIP8	13.1226	14.8124	19.1426	20.4366	26.2208	17.1897	26.1971	23.5168	23.7208
Iin19826	IibZIP49	17.6987	18.2655	18.2851	18.6464	20.8018	19.4886	19.9664	20.937	20.9698
Iin04644	IibZIP15	18.3719	18.3296	18.4052	15.9531	22.7425	21.5616	24.2206	19.9515	14.7915
Iin11121	IibZIP25	14.2601	16.507	15.2789	16.0247	13.9984	14.2878	20.2623	20.7564	26.8754
Iin11855	IibZIP28	5.6745	7.40933	4.19512	11.9639	12.7865	8.94995	28.1772	27.4642	46.5512
Iin09999	IibZIP23	5.68275	7.54537	5.38682	20.288	23.9619	25.3513	20.1701	19.0054	14.5723
Iin00881	IibZIP3	14.0703	8.5684	11.022	9.94391	11.1715	11.6098	21.7157	20.0853	17.5557
Iin13112	IibZIP30	9.50963	9.69148	8.25987	14.4446	15.6912	16.2302	17.8925	12.4774	17.407
Iin27395	IibZIP63	10.3288	10.6391	12.813	11.4897	11.7289	10.5982	16.8488	15.8486	19.6399
Iin18260	IibZIP46	15.8264	12.6908	19.4821	10.389	10.7776	9.52085	10.2256	10.8778	11.1678
Iin03146	IibZIP11	9.88292	10.433	9.68285	10.0296	12.0581	11.1834	13.4798	12.434	9.76257
Iin04382	IibZIP14	8.47145	10.3045	11.9474	10.2683	11.2029	9.00137	9.87546	11.2286	12.4482
Iin00245	IibZIP1	8.69331	9.45149	8.53378	9.50177	9.92429	11.0024	13.4039	12.4505	10.6206
Iin17113	IibZIP39	21.7341	5.96669	17.795	7.40498	7.24769	7.19698	9.60573	6.3151	3.85608
Iin03144	IibZIP10	8.12158	10.9626	9.83225	7.76726	8.60669	7.02556	10.1261	10.7024	10.7422
Iin23519	IibZIP53	4.57104	6.33381	6.09588	9.76125	9.73732	10.5866	11.6805	9.96778	13.1605
Iin08739	IibZIP19	6.33094	6.44076	11.2906	8.96859	9.20559	9.39468	7.58807	7.40939	7.66132
Iin04767	IibZIP16	7.21468	5.05941	6.04194	7.17287	8.94247	11.1922	7.09035	8.20476	9.4728
Iin10232	IibZIP24	4.93291	5.66534	9.32694	7.83712	7.94239	9.03653	8.06578	6.42702	10.6831
Iin27527	IibZIP64	11.814	3.29423	13.7586	8.42124	7.75099	5.22912	5.42324	5.14177	3.54801
Iin15518	IibZIP36	5.10287	6.13825	6.71236	7.16913	8.12703	7.82264	7.06144	8.27446	6.7012
Iin04381	IibZIP13	4.0412	5.48844	3.91833	3.71291	4.98943	6.36092	5.62914	5.93154	7.29028
Iin24297	IibZIP56	2.79213	2.48156	2.36219	4.4178	3.08349	5.24433	9.02013	8.31072	8.54834
Iin26861	IibZIP60	6.95966	3.06699	4.58773	5.08117	5.48993	8.32653	2.7346	3.40097	4.937
Iin08806	IibZIP20	9.40648	4.90609	9.16507	2.12893	2.62223	2.46094	2.97337	2.98641	3.62788
Iin17841	IibZIP45	3.5402	3.54309	3.80784	3.93106	4.11012	3.69428	3.3127	3.9136	3.83138
Iin12135	IibZIP29	2.52879	1.99644	2.00963	1.69129	1.76115	1.71557	3.44785	4.58755	3.56976
Iin17769	IibZIP44	0.609952	0.774663	0.889966	3.79489	5.27166	2.76061	2.19179	1.78007	1.22907
Iin17283	IibZIP42	2.54473	2.21939	3.12431	2.47081	2.2962	1.92453	1.43231	1.28187	1.98617
Iin20333	IibZIP50	0.783146	0.112692	0.321813	0	0	0	3.12218	1.96404	1.11109
Iin19825	IibZIP48	0.678642	1.12589	0.61242	0.171803	0.969888	0.486288	0.642721	0.329791	0.66076
Iin27377	IibZIP62	0.542444	0.88463	0.371505	0.861543	0.684627	0.514893	0.194077	0.453462	0.228027
Iin08946	IibZIP21	0.235544	0	0.193581	0.0724076	0.260123	0.0372634	0.50564	0.555969	0.148523
Iin01320	IibZIP7	0.47154	0.593711	0.791214	0	0	0	0	0	0.130082
Iin25294	IibZIP58	0	0.0788089	0	0.0841798	0.259213	0.303253	0.50387	0.121193	0.215838
Iin17238	IibZIP40	0.292284	0.0420585	0.0800707	0.0898496	0.0922239	0.0924795	0.0896346	0	0.0460752
Iin09462	IibZIP22	0.0900761	0	0.172734	0	0	0	0	0	0.298189
Iin13155	IibZIP32	0.0926905	0.0933646	0.0444368	0	0	0	0.248722	0	0
Iin00717	IibZIP2	0	0	0	0	0	0	0	0.108614	0.232123
Iin19186	IibZIP47	0	0	0	0	0.136604	0	0.132769	0	0
Iin02664	IibZIP9	0	0.0460745	0	0	0	0.050655	0	0	0.0504747
Iin04372	IibZIP12	0.0319748	0	0	0	0	0	0	0.0330191	0
Iin08536	IibZIP18	0	0	0	0	0	0	0	0	0
Iin15659	IibZIP37	0	0	0	0	0	0	0	0	0
Iin17251	IibZIP41	0	0	0	0	0	0	0	0	0
Iin23681	IibZIP54	0	0	0	0	0	0	0	0	0
Iin26028	IibZIP59	0	0	0	0	0	0	0	0	0
