# Supplementary material for: Identification of the bZIP gene family and regulation of metabolites under salt stress in isatis indigotica
Source: Front Plant Sci. 2022 Oct 4;13:1011616. doi: 10.3389/fpls.2022.1011616 (PMC9576947; doi:10.3389/fpls.2022.1011616)
Supplement: Supplementary file 1 [file DataSheet_1.zip › Supplementary/Supplementary Table 6.xls]

## Sheet: Sheet1
The primers sequences used in this study.
qIibZIP28-F	CCGGTTTAATGGGGAATCTT
qIibZIP28-R	AGCCCCATAAGACCACCTCT
qIibZIP56-F	GCTTGAACCATTACGCCAAT
qIibZIP56-R	ATACGGCATCACAACGTTCA
qIibZIP51-F	GTGGGATTGGGAAGGATTTT
qIibZIP51-R	AGTGAAAAAGCCCCCAACTT
qIibZIP23-F	CGAGAGCAGGTTTTCGAATC
qIibZIP23-R	TTTGGTTTAGGCGTTTCACC
qIibZIP34-F	GGTATCCCTGGTGGGAATCT
qIibZIP34-R	GCGTCATTTCGCCTAAAGTC
qIibZIP53-F	GAAGAGGTTGCAAAGCCAAG
qIibZIP53-R	TTGCACGTTACAGGGATTCA
qIibZIP20-F	CTGGCAAACGAGAACACAGA
qIibZIP20-R	TGCTGCATTCCCATATCAAA
qIibZIP6-F	TGGAAGACACGATCAACGAG
qIibZIP6-R	CCACGGTCTACTCCGACAAT
qIibZIP37-F	TTCAGCTATGGCTGCATCTG
qIibZIP37-R	CCGGAGTTGATAAAGGTGGA
qIibZIP44-F	GGGGAGATGACACTTGAGGA
qIibZIP44-R	TCACCGGCTCCTTGAAATAC
qIibZIP39-F	ATTAGCAAACCGGCAATCAG
qIibZIP39-R	GTTGTCGACGTTGAGAAGCA
qIibZIP50-F	ACCTCGGATGAAGCAGAAGA
qIibZIP50-R	AGACTCCAAGACGCGGTTTA
qIibZIP4-F	AGCTCTGCTCAACCTTTGGA
qIibZIP4-R	CAGCTGAGCTTCTTCCTCGT
qIibZIP57-F	CGACCGGTTTACAAAACTCC
qIibZIP57-R	GATCTGGCTGTTCTCCTTGC
