# Supplementary material for: Identification of the bZIP gene family and regulation of metabolites under salt stress in isatis indigotica
Source: Front Plant Sci. 2022 Oct 4;13:1011616. doi: 10.3389/fpls.2022.1011616 (PMC9576947; doi:10.3389/fpls.2022.1011616)
Supplement: Supplementary file 1 [file DataSheet_1.zip › Supplementary/Supplementary Table 7.xls]

## Sheet: Sheet1
List of transcription factors co-expressed with IibZIP genes
Iin00153	LBD	Iin11593	IibZIP26	-0.919621	0.0004478
Iin00261	MIKC_MADS	Iin08145	IibZIP17	0.930931	0.0002664
Iin00348	CAMTA	Iin14806	IibZIP34	0.900242	0.0009353
Iin00674	bHLH	Iin14806	IibZIP34	-0.91828	0.0004739
Iin00674	bHLH	Iin18260	IibZIP46	0.962819	3.15e-05
Iin00728	NF-YB	Iin24578	IibZIP57	-0.909221	0.0006785
Iin00895	CO-like	Iin11676	IibZIP27	0.961517	3.54e-05
Iin00895	CO-like	Iin19826	IibZIP49	0.954459	6.35e-05
Iin00916	TALE	Iin24578	IibZIP57	-0.929177	0.0002903
Iin00935	bZIP	Iin11593	IibZIP26	0.918674	0.0004661
Iin00967	ERF	Iin11676	IibZIP27	-0.943576	0.0001329
Iin00967	ERF	Iin13118	IibZIP31	-0.900834	0.0009166
Iin00967	ERF	Iin14806	IibZIP34	-0.920049	0.0004397
Iin00967	ERF	Iin18260	IibZIP46	0.901523	0.0008951
Iin00967	ERF	Iin27903	IibZIP65	0.913334	0.0005792
Iin01163	bZIP	Iin11121	IibZIP25	-0.94712	0.0001063
Iin01281	GRAS	Iin11676	IibZIP27	0.90762	0.0007201
Iin01281	GRAS	Iin14806	IibZIP34	0.941214	0.0001531
Iin01634	ERF	Iin23482	IibZIP52	-0.904684	0.0008011
Iin01768	NAC	Iin23482	IibZIP52	-0.909994	0.0006589
Iin01811	BBR-BPC	Iin27903	IibZIP65	0.926582	0.0003284
Iin01925	Trihelix	Iin27903	IibZIP65	-0.915466	0.000532
Iin02925	NF-YC	Iin27903	IibZIP65	-0.910266	0.0006522
Iin03194	bHLH	Iin09999	IibZIP23	-0.914706	0.0005485
Iin03988	MYB_related	Iin09999	IibZIP23	0.960441	3.9e-05
Iin03988	MYB_related	Iin13118	IibZIP31	0.943641	0.0001324
Iin03988	MYB_related	Iin18260	IibZIP46	-0.90098	0.000912
Iin04081	C2H2	Iin11121	IibZIP25	0.905334	0.0007826
Iin04081	C2H2	Iin27395	IibZIP63	0.912635	0.0005953
Iin04168	MYB	Iin08145	IibZIP17	0.963292	3.01e-05
Iin04448	ERF	Iin11676	IibZIP27	-0.947565	0.0001032
Iin04884	NF-YA	Iin08145	IibZIP17	0.915183	0.0005381
Iin05086	E2F/DP	Iin13118	IibZIP31	0.936767	0.0001967
Iin05086	E2F/DP	Iin27903	IibZIP65	-0.9404	0.0001605
Iin05112	MYB	Iin27903	IibZIP65	-0.924632	0.0003593
Iin05165	CO-like	Iin14806	IibZIP34	0.940937	0.0001556
Iin05310	MYB_related	Iin11676	IibZIP27	0.950086	8.71e-05
Iin05310	MYB_related	Iin14806	IibZIP34	0.933926	0.0002288
Iin05970	MYB_related	Iin09999	IibZIP23	-0.931128	0.0002638
Iin05970	MYB_related	Iin14806	IibZIP34	-0.923785	0.0003733
Iin05970	MYB_related	Iin18260	IibZIP46	0.922204	0.0004005
Iin05970	MYB_related	Iin23415	IibZIP51	-0.919092	0.000458
Iin06091	B3	Iin11676	IibZIP27	-0.923171	0.0003837
Iin06098	CO-like	Iin23482	IibZIP52	-0.931555	0.0002582
Iin08089	NAC	Iin08145	IibZIP17	0.906227	0.0007578
Iin08238	GRAS	Iin14806	IibZIP34	0.961546	3.54e-05
Iin08305	NAC	Iin14806	IibZIP34	0.977876	5.19e-06
Iin08327	MYB_related	Iin11676	IibZIP27	0.902552	0.0008637
Iin08327	MYB_related	Iin27903	IibZIP65	-0.91811	0.0004773
Iin08351	ERF	Iin11121	IibZIP25	0.936538	0.0001992
Iin08374	MYB_related	Iin11121	IibZIP25	-0.962123	3.36e-05
Iin08374	MYB_related	Iin27395	IibZIP63	-0.96439	2.71e-05
Iin08959	YABBY	Iin23482	IibZIP52	0.923312	0.0003813
Iin08995	MYB	Iin11121	IibZIP25	-0.914111	0.0005617
Iin09907	MYB_related	Iin27903	IibZIP65	0.924598	0.0003598
Iin09999	bZIP	Iin14806	IibZIP34	0.939414	0.0001698
Iin10536	G2-like	Iin16704	IibZIP38	-0.902432	0.0008673
Iin10536	G2-like	Iin18260	IibZIP46	0.911955	0.0006113
Iin10536	G2-like	Iin24578	IibZIP57	0.925264	0.0003491
Iin10726	ERF	Iin13112	IibZIP30	0.952254	7.47e-05
Iin10726	ERF	Iin23415	IibZIP51	0.946683	0.0001094
Iin10919	NF-YA	Iin11121	IibZIP25	0.951573	7.85e-05
Iin10919	NF-YA	Iin27395	IibZIP63	0.912917	0.0005888
Iin11121	bZIP	Iin27395	IibZIP63	0.943836	0.0001308
Iin11145	C3H	Iin27903	IibZIP65	-0.904971	0.0007929
Iin11222	Trihelix	Iin27395	IibZIP63	-0.915057	0.0005408
Iin11327	NAC	Iin11676	IibZIP27	0.90802	0.0007095
Iin11327	NAC	Iin23415	IibZIP51	0.921095	0.0004204
Iin11327	NAC	Iin27903	IibZIP65	-0.928053	0.0003064
Iin12264	bHLH	Iin27395	IibZIP63	0.925689	0.0003423
Iin12486	NAC	Iin27395	IibZIP63	0.90307	0.0008482
Iin12625	Trihelix	Iin23482	IibZIP52	0.909301	0.0006764
Iin12655	C2H2	Iin16704	IibZIP38	0.971827	1.2e-05
Iin12655	C2H2	Iin23415	IibZIP51	0.958376	4.65e-05
Iin12852	G2-like	Iin27903	IibZIP65	-0.908624	0.0006938
Iin13090	bHLH	Iin27395	IibZIP63	-0.969675	1.55e-05
Iin13112	bZIP	Iin23415	IibZIP51	0.92413	0.0003675
Iin13118	bZIP	Iin18260	IibZIP46	-0.941413	0.0001513
Iin14654	NF-YA	Iin27395	IibZIP63	0.947873	0.0001012
Iin14835	C2H2	Iin23415	IibZIP51	0.910956	0.0006353
Iin15319	ERF	Iin24578	IibZIP57	0.936488	0.0001997
Iin15618	MYB	Iin19826	IibZIP49	0.918973	0.0004603
Iin16038	bHLH	Iin19826	IibZIP49	0.92168	0.0004098
Iin16359	GRAS	Iin27903	IibZIP65	-0.934768	0.0002189
Iin16484	TCP	Iin24578	IibZIP57	-0.922654	0.0003926
Iin16516	HD-ZIP	Iin23482	IibZIP52	0.91662	0.0005076
Iin16704	bZIP	Iin23415	IibZIP51	0.949171	9.27e-05
Iin17794	TALE	Iin24578	IibZIP57	-0.930802	0.0002681
Iin18297	TCP	Iin24578	IibZIP57	-0.925788	0.0003407
Iin19419	WRKY	Iin23415	IibZIP51	0.956141	5.57e-05
Iin20257	Dof	Iin27903	IibZIP65	-0.904798	0.0007978
Iin21541	GATA	Iin27903	IibZIP65	0.927152	0.0003198
Iin21617	ERF	Iin27395	IibZIP63	0.956441	5.44e-05
Iin21645	Trihelix	Iin27154	IibZIP61	0.943825	0.0001309
Iin22265	MIKC_MADS	Iin27395	IibZIP63	0.928415	0.0003012
Iin22457	GATA	Iin27395	IibZIP63	0.947211	0.0001057
Iin23232	TALE	Iin23415	IibZIP51	0.905995	0.0007642
Iin24402	Trihelix	Iin27903	IibZIP65	0.908241	0.0007038
Iin24576	TALE	Iin24578	IibZIP57	-0.925609	0.0003436
Iin24996	ERF	Iin27395	IibZIP63	0.925351	0.0003477
Iin25189	NAC	Iin27395	IibZIP63	0.940617	0.0001585
Iin26387	bHLH	Iin27395	IibZIP63	0.917092	0.0004978
Iin27175	GATA	Iin27903	IibZIP65	0.969945	1.5e-05
