# Supplementary material for: Identification of the bZIP gene family and regulation of metabolites under salt stress in isatis indigotica
Source: Front Plant Sci. 2022 Oct 4;13:1011616. doi: 10.3389/fpls.2022.1011616 (PMC9576947; doi:10.3389/fpls.2022.1011616)
Supplement: Supplementary file 1 [file DataSheet_1.zip › Supplementary/Supplementary Table 8.xls]

## Sheet: Sheet1
GO and KEGG enriched annotation information
subgroup	GOterm	Enrichment score			pathway	enrichment	pvalue	count
regulation of development, heterochronic	Biological process	5.82213			protein heterodimerization activity	9.70765	1.96e-10	8
regulation of post-embryonic development	Biological process	5.81463			regulatory region nucleic acid binding	6.86948	1.35e-07	13
circadian rhythm	Biological process	4.7754			transcription regulatory region DNA binding	6.86948	1.35e-07	13
rhythmic process	Biological process	4.75394			regulation of development, heterochronic	5.82213	1.51e-06	6
regulation of reproductive process	Biological process	4.72448			regulation of post-embryonic development	5.81463	1.53e-06	12
negative regulation of cellular macromolecule biosynthetic process	Biological process	4.27035			circadian rhythm	4.7754	1.68e-05	6
negative regulation of macromolecule biosynthetic process	Biological process	4.07559			rhythmic process	4.75394	1.76e-05	6
response to ethylene	Biological process	3.89227			regulation of reproductive process	4.72448	1.89e-05	10
negative regulation of cellular biosynthetic process	Biological process	3.86981			negative regulation of cellular macromolecule biosynthetic process	4.27035	5.37e-05	9
negative regulation of biosynthetic process	Biological process	3.7994			protein dimerization activity	4.10689	7.82e-05	8
transcription factor complex	Cellular component	2.55413			negative regulation of macromolecule biosynthetic process	4.07559	8.4e-05	9
RNA polymerase II transcription factor complex	Cellular component	1.38781			response to ethylene	3.89227	0.000128	7
nuclear transcription factor complex	Cellular component	1.17126			negative regulation of cellular biosynthetic process	3.86981	0.000135	9
nuclear speck	Cellular component	0.393791			negative regulation of biosynthetic process	3.7994	0.000159	9
endoplasmic reticulum membrane	Cellular component	0.314149			detection of chemical stimulus	3.72155	0.00019	3
nuclear outer membrane-endoplasmic reticulum membrane network	Cellular component	0.310062			regulation of timing of meristematic phase transition	3.63107	0.000234	4
endoplasmic reticulum subcompartment	Cellular component	0.308714			regulation of timing of transition from vegetative to reproductive phase	3.63107	0.000234	4
endoplasmic reticulum part	Cellular component	0.266539			regulation of seed development	3.63107	0.000234	4
nuclear body	Cellular component	0.243272			detection of stimulus	3.57942	0.000263	4
nucleoplasm part	Cellular component	0.058463			regulation of seed maturation	3.51829	0.000303	3
protein heterodimerization activity	Molecular function	9.70765
regulatory region nucleic acid binding	Molecular function	6.86948
transcription regulatory region DNA binding	Molecular function	6.86948
protein dimerization activity	Molecular function	4.10689
RNA polymerase II transcription regulatory region sequence-specific DNA binding transcription factor activity involved in positive regulation of transcription	Molecular function	3.36633
transcription regulatory region sequence-specific DNA binding	Molecular function	2.90637
double-stranded DNA binding	Molecular function	2.58172
sequence-specific DNA binding RNA polymerase II transcription factor activity	Molecular function	2.55974
poly(U)-specific exoribonuclease activity, producing 3' uridine cyclic phosphate ends	Molecular function	2.52346
RNA polymerase II transcription factor binding	Molecular function	1.58656
