# Supplementary material for: Identification of the bZIP gene family and regulation of metabolites under salt stress in isatis indigotica
Source: Front Plant Sci. 2022 Oct 4;13:1011616. doi: 10.3389/fpls.2022.1011616 (PMC9576947; doi:10.3389/fpls.2022.1011616)
Supplement: Supplementary file 1 [file DataSheet_1.zip › Supplementary/Supplementary Table 9.xls]

## Sheet: Sheet1
Correlations between bZIP genes and metabolites
Gene_id	Compound	correlation
IibZIP4	Stylopine	0.738612
IibZIP23	Stylopine	0.733452
IibZIP34	Stylopine	0.707277
IibZIP38	Stylopine	0.824055
IibZIP51	Stylopine	0.837279
IibZIP4	Tabersonine	0.738214
IibZIP23	Tabersonine	0.893247
IibZIP34	Tabersonine	0.791785
IibZIP38	Tabersonine	0.812325
IibZIP51	Tabersonine	0.787381
IibZIP23	3-Dehydroshikimic acid	0.777244
IibZIP34	3-Dehydroshikimic acid	0.819383
IibZIP38	3-Dehydroshikimic acid	0.837108
IibZIP51	3-Dehydroshikimic acid	0.914323
IibZIP4	Indole-3-acetic acid	0.887589
IibZIP23	Indole-3-acetic acid	0.732771
IibZIP38	Indole-3-acetic acid	0.707793
IibZIP51	Indole-3-acetic acid	0.789529
IibZIP4	Myricetin 3-O-galactoside	0.845623
IibZIP23	Myricetin 3-O-galactoside	0.805632
IibZIP38	Myricetin 3-O-galactoside	0.931146
IibZIP51	Myricetin 3-O-galactoside	0.820737
IibZIP23	2-Hydroxy-6-Aminopurine	0.701066
IibZIP38	2-Hydroxy-6-Aminopurine	0.835133
IibZIP51	2-Hydroxy-6-Aminopurine	0.771324
IibZIP4	3-Indoleacetonitrile	0.776898
IibZIP38	3-Indoleacetonitrile	0.706377
IibZIP51	3-Indoleacetonitrile	0.76563
IibZIP23	7-Methoxycoumarin	0.70811
IibZIP34	7-Methoxycoumarin	0.83887
IibZIP51	7-Methoxycoumarin	0.759028
IibZIP4	L-arginino-succinate	0.763039
IibZIP38	L-arginino-succinate	0.791892
IibZIP51	L-arginino-succinate	0.820076
IibZIP23	N-lactoyl-phenylalanine	0.765965
IibZIP38	N-lactoyl-phenylalanine	0.777441
IibZIP51	N-lactoyl-phenylalanine	0.786889
IibZIP34	L-Dopa	0.734992
IibZIP51	L-Dopa	0.785994
IibZIP34	Phenylglyoxylic acid	0.774304
IibZIP51	Phenylglyoxylic acid	0.747842
IibZIP34	Trachelogenin	0.764945
IibZIP51	Trachelogenin	0.72179
IibZIP4	Tricin	0.765098
IibZIP51	Tricin	0.725983
IibZIP23	Valepotriate	0.770425
IibZIP34	Valepotriate	0.756822
IibZIP6	1,3,5-Trimethoxybenzene	0.79755
IibZIP4	3-Pyridylacetic acid	0.755811
IibZIP6	Abscisic acid glucose ester	0.890211
IibZIP6	Aloesin	0.846188
IibZIP6	alpha-Ionone	0.884328
IibZIP6	Catechol	0.70182
IibZIP6	D-Turanose	0.717318
IibZIP51	Gramine	0.735029
IibZIP4	Guanosine	0.710383
IibZIP57	IBA	0.753632
IibZIP6	Isomucronulatol	0.84216
IibZIP23	Kuwanon A	0.712236
IibZIP23	Methyl gallate	0.83743
IibZIP23	Quinolinic acid	0.833523
IibZIP6	Sinapinic acid	0.705977
IibZIP6	Sinapyl Alcohol	0.784535
IibZIP34	T-2 Triol	0.729051
